# Supplementary material for: Psychosocial Factors and Chronic Illness as Predictors for Anxiety and Depression in Adolescence
Source: Front Psychol. 2020 Sep 18;11:568941. doi: 10.3389/fpsyg.2020.568941 (PMC7530906; doi:10.3389/fpsyg.2020.568941)
Supplement: Supplementary file 1 [file Data_Sheet_1.CSV]

Patol	RSE_1	RSE_3	RSE_4	RSE_6	RSE_7	HADS_1	HADS_2	HADS_3	HADS_5	HADS_6	HADS_8	HADS_9	HADS_10	HADS_11	HADS_12	HADS_13	SQD_6	SQD_11	SQD_14	SQD_19	SQD_23	ESCQ_1	ESCQ_2	ESCQ_3	ESCQ_4	ESCQ_5	ESCQ_6	ESCQ_7	ESCQ_8	ESCQ_9	ESCQ_10	ESCQ_11	ESCQ_12	ESCQ_13	ESCQ_14	ESCQ_15	ESCQ_16	ESCQ_17	ESCQ_18	ESCQ_19	ESCQ_20	ESCQ_21	IRSE_2	IRSE_5	IRSE_8	IRSE_9	IRSE_10	IRSQ_11	IRSQ_14
1	3	4	3	2	3	2	0	2	1	1	1	2	1	1	1	1	0	2	2	0	0	3	5	5	4	5	6	6	4	5	6	5	5	5	6	5	5	4	4	6	5	5	3	3	3	2	2	0	0
0	4	4	4	4	4	1	0	0	0	0	0	1	1	1	0	0	0	2	2	0	1	5	4	5	3	4	5	6	4	5	4	6	6	4	6	5	4	5	6	5	4	6	4	4	4	4	4	0	0
0	3	3	3	2	2	1	1	3	3	1	2	1	0	2	2	2	2	2	1	0	1	5	2	4	5	2	5	5	2	5	5	1	2	2	5	2	5	2	4	5	2	6	2	2	3	3	3	0	1
0	3	3	3	2	3	1	1	2	2	1	1	2	0	2	1	1	2	2	0	1	0	5	3	5	3	4	4	5	4	6	5	3	5	5	3	5	5	2	1	5	5	6	3	3	1	4	4	0	2
0	3	3	3	3	3	1	2	0	1	0	0	0	0	2	0	1	0	2	2	0	0	5	4	3	3	5	4	6	5	4	5	5	4	5	4	4	5	3	3	5	4	6	4	3	3	3	2	0	0
0	2	3	2	3	3	1	0	0	1	2	1	1	1	0	3	1	1	2	0	1	0	6	5	6	5	2	4	6	2	3	6	3	2	2	2	6	3	3	2	4	2	5	3	2	3	2	2	0	2
1	3	3	2	1	2	2	1	2	2	2	1	2	1	1	2	1	2	2	1	1	1	6	4	2	4	6	5	6	6	4	5	6	3	4	4	2	4	2	3	6	1	4	3	2	2	3	2	0	1
0	3	2	3	1	4	0	0	3	1	1	3	0	0	0	1	0	0	1	2	0	2	6	4	2	6	5	6	4	6	5	4	5	2	4	5	3	5	3	1	4	5	6	3	4	4	1	2	1	0
0	3	3	4	2	2	1	0	2	1	0	1	1	1	1	0	1	0	2	2	1	0	5	4	3	5	4	2	6	4	6	6	4	1	5	5	4	5	5	3	6	4	5	3	2	1	2	2	0	0
1	4	3	4	4	4	1	0	1	2	1	0	1	0	3	0	1	0	2	2	0	0	5	4	1	4	5	5	6	4	5	5	5	6	3	5	6	5	6	3	5	5	4	4	4	2	4	4	0	0
0	4	4	4	4	4	1	0	0	1	0	0	1	0	1	0	1	0	2	2	0	0	6	6	6	4	6	6	6	6	6	6	6	6	6	6	6	6	6	6	6	6	6	4	4	1	4	4	0	0
0	4	3	3	4	3	2	0	0	1	0	0	0	0	0	1	0	0	2	2	0	0	5	6	5	4	6	6	5	6	4	6	6	5	5	6	6	6	6	4	4	6	6	4	4	4	4	4	0	0
0	3	3	1	2	2	2	2	3	3	1	1	1	1	2	2	1	1	1	1	2	2	4	3	2	3	4	1	5	4	4	5	5	2	5	4	1	3	5	3	5	4	3	3	2	2	1	2	1	1
1	2	4	3	3	4	3	0	3	3	1	2	3	1	1	0	2	0	2	2	1	2	4	6	6	4	4	6	6	6	6	6	4	1	6	1	3	3	4	4	6	6	6	3	3	4	1	1	0	0
1	4	4	4	3	3	2	1	3	2	0	2	2	1	2	1	2	0	2	2	0	1	5	3	1	4	4	2	6	5	5	6	4	4	5	3	2	5	4	4	5	4	3	3	4	2	2	3	0	0
0	3	4	4	3	3	2	1	2	1	0	1	3	0	0	1	2	0	2	2	0	2	4	2	2	4	4	4	5	4	4	5	5	4	3	5	4	4	4	2	4	4	4	3	3	1	2	3	0	0
0	4	4	3	3	4	2	1	0	1	1	0	1	1	0	0	0	0	2	1	0	1	4	5	4	3	5	6	6	5	5	5	6	6	3	5	4	5	1	5	4	5	6	3	3	1	3	3	0	1
1	3	3	4	4	4	2	1	1	1	0	1	1	1	2	1	1	1	2	2	0	1	5	2	6	4	6	6	5	4	2	4	4	5	3	6	5	4	5	3	6	4	6	3	2	3	3	3	0	0
0	4	3	3	4	4	0	0	0	1	0	1	1	1	0	1	0	1	2	2	0	1	5	6	6	3	5	6	4	6	6	6	6	5	4	6	5	4	5	6	4	5	6	4	4	2	3	4	0	0
0	4	3	4	4	4	1	0	0	1	0	0	1	0	0	0	0	2	2	2	0	0	4	6	5	2	4	6	6	5	3	6	6	6	3	6	6	4	6	6	4	6	6	4	4	4	4	4	0	0
1	2	3	3	2	2	2	1	2	3	0	1	2	1	1	0	3	0	2	1	0	0	6	4	5	2	6	6	6	6	6	6	6	4	2	6	6	3	6	4	3	5	6	3	3	2	2	2	0	1
1	4	4	3	3	3	2	1	0	2	0	1	2	0	1	0	1	1	2	2	0	1	4	4	5	5	5	6	6	6	5	5	6	5	3	6	5	3	4	5	4	5	5	3	3	3	2	3	0	0
0	2	3	3	2	1	2	2	3	2	1	2	2	2	1	1	2	0	2	2	0	1	2	3	5	4	2	2	6	2	2	6	2	2	5	1	4	5	3	3	5	4	6	3	3	1	1	1	0	0
0	3	4	3	4	4	2	1	2	2	0	1	1	0	2	0	1	0	2	2	0	0	6	5	3	6	6	5	6	6	5	6	6	6	3	6	4	6	6	6	6	6	6	3	4	2	2	3	0	0
0	2	3	2	1	2	2	1	3	2	2	0	1	1	2	3	1	1	2	0	1	1	5	6	1	4	2	1	6	2	1	5	2	2	5	1	1	5	4	1	5	6	1	2	4	2	2	2	0	2
0	3	3	3	2	2	1	1	0	2	1	1	2	0	2	0	1	0	2	2	0	0	5	2	2	5	4	1	6	5	5	5	5	4	2	3	4	4	4	4	5	5	5	3	3	3	3	4	0	0
0	2	2	2	1	2	2	0	3	3	2	2	3	1	3	2	3	2	2	0	1	2	5	6	2	5	4	4	6	5	6	6	5	4	4	5	4	5	5	5	6	4	3	2	2	2	2	1	0	2
0	4	3	4	4	2	2	0	0	1	0	1	2	0	1	0	0	0	2	2	0	1	4	4	4	4	5	3	5	5	6	5	5	5	2	6	6	2	5	4	3	4	6	3	4	3	4	4	0	0
0	3	3	3	3	3	1	1	0	1	0	1	0	0	1	0	0	0	2	1	0	0	3	5	5	4	4	5	5	4	5	5	4	5	2	5	4	5	4	3	4	5	2	3	3	3	3	3	0	1
0	4	4	4	4	4	2	1	0	2	0	0	1	1	2	0	1	0	2	2	0	0	5	4	5	3	4	5	5	4	6	5	4	5	3	4	5	3	4	5	5	4	6	4	4	3	3	4	0	0
1	3	4	3	3	3	1	1	0	1	0	0	1	0	0	2	1	0	2	2	0	0	4	5	4	4	5	5	4	5	6	5	5	5	4	5	4	5	4	4	5	5	6	3	4	2	2	4	0	0
0	3	3	3	3	3	2	1	2	2	1	1	2	0	1	2	1	0	2	1	0	1	5	4	4	4	4	4	4	5	6	5	4	5	4	4	4	4	5	4	4	5	3	3	3	2	2	2	0	1
1	3	3	3	3	3	1	1	2	1	1	1	2	1	2	1	1	0	2	1	0	0	5	4	4	4	5	4	6	5	5	5	4	6	4	4	4	5	5	4	5	5	6	3	3	2	2	3	0	1
0	3	3	3	2	3	2	1	2	2	0	1	1	1	1	2	1	0	2	1	0	1	3	3	4	4	3	4	5	5	4	6	4	6	4	4	2	3	2	3	3	3	5	3	3	2	3	4	0	1
0	4	4	4	4	4	0	0	0	1	0	0	0	0	0	0	0	0	2	2	0	0	5	6	5	6	5	6	6	5	6	5	5	5	6	6	6	5	6	6	5	5	6	4	4	4	4	4	0	0
0	3	3	3	3	3	2	2	1	2	2	1	1	0	1	2	1	1	2	1	0	1	5	4	5	3	4	3	5	4	4	6	5	5	5	5	4	4	4	3	5	4	4	3	4	2	3	4	0	1
0	3	3	3	2	2	3	1	3	2	1	2	2	2	0	0	1	0	2	2	1	1	4	4	2	2	4	2	5	6	4	6	6	5	2	5	4	3	4	5	4	5	5	3	2	2	2	2	0	0
1	3	3	2	2	2	3	2	3	3	2	2	2	2	2	1	2	0	2	2	2	2	5	5	5	4	4	5	5	4	4	6	5	2	3	5	4	3	4	2	4	4	5	3	2	2	2	2	0	0
0	4	4	4	4	4	1	1	2	2	0	1	0	0	0	0	1	0	2	2	0	0	5	4	6	4	6	6	6	6	6	6	4	6	6	4	6	6	4	1	5	4	6	4	4	4	3	4	0	0
0	3	2	3	3	3	0	0	0	0	0	1	0	3	1	3	0	0	2	1	1	0	5	5	5	5	4	5	6	4	2	5	3	2	4	5	4	5	4	6	5	4	5	2	3	2	1	2	0	1
0	4	3	3	3	4	1	0	0	0	0	1	1	0	1	0	0	0	2	2	0	1	6	4	5	4	5	6	5	4	5	6	4	5	3	3	3	5	4	6	5	4	5	4	3	2	4	4	0	0
0	3	4	4	3	4	0	1	1	2	0	1	1	0	1	3	1	1	1	2	0	1	6	5	6	5	4	6	6	6	5	6	6	5	3	6	5	6	6	4	6	6	6	4	3	1	1	2	1	0
0	3	4	3	3	2	3	1	1	2	0	1	0	0	1	0	2	2	2	2	0	1	5	2	3	4	6	6	6	6	3	6	6	6	5	6	3	5	6	5	5	5	3	2	2	3	1	3	0	0
0	4	3	4	3	3	1	1	0	2	1	0	1	0	1	2	1	1	2	2	0	2	4	2	2	3	1	2	3	1	2	5	1	2	3	1	2	5	1	3	4	1	4	3	4	2	4	4	0	0
0	4	4	3	4	4	1	0	0	1	0	0	0	0	0	0	0	0	2	2	0	0	5	5	5	2	4	5	6	5	5	6	5	6	5	6	6	5	6	6	5	5	6	4	3	3	3	4	0	0
0	3	3	3	3	3	1	1	1	1	0	1	1	0	1	0	1	1	2	2	1	1	4	3	2	3	3	2	5	4	3	5	4	3	2	4	5	4	3	4	4	4	5	3	3	2	2	2	0	0
0	4	3	3	4	4	1	0	0	1	0	1	1	0	1	0	1	0	2	2	0	0	5	5	4	4	5	6	5	5	5	5	6	6	6	6	5	4	6	5	5	5	6	4	4	4	3	4	0	0
1	4	4	3	3	2	2	0	1	2	0	1	1	2	1	1	3	1	2	1	1	1	5	4	5	4	4	5	5	4	5	5	4	4	3	4	5	4	4	2	4	4	5	3	4	3	2	2	0	1
0	2	3	3	2	2	1	1	0	2	1	1	1	1	1	2	1	1	2	2	0	0	5	4	2	4	4	4	5	3	2	4	2	1	4	3	3	5	4	2	5	4	4	3	3	2	2	2	0	0
0	4	4	3	4	4	1	1	1	1	0	1	1	1	0	0	1	0	2	2	0	0	4	4	5	3	4	3	4	4	5	5	4	5	4	5	5	4	4	5	5	3	6	4	4	4	3	4	0	0
0	4	4	3	3	4	1	1	1	1	0	1	0	1	0	1	0	0	2	2	0	0	4	4	3	4	5	5	4	5	5	4	5	5	5	4	5	3	5	5	5	5	5	4	4	3	4	4	0	0
0	3	3	2	2	3	1	1	1	1	1	1	1	0	1	1	1	0	2	0	0	1	4	3	2	3	2	4	6	3	4	5	4	2	2	3	4	2	3	4	3	4	4	3	3	2	3	3	0	2
0	3	4	4	4	3	0	1	0	0	1	0	1	1	1	1	1	0	2	0	0	1	4	6	6	2	6	6	5	6	5	6	6	6	2	6	5	6	6	5	2	6	6	4	4	2	1	4	0	2
0	1	1	1	2	2	1	1	1	1	0	1	0	0	1	1	0	0	2	2	0	1	6	4	5	5	3	6	5	2	6	5	4	5	3	4	4	4	3	4	3	3	5	1	1	3	2	2	0	0
0	4	4	4	4	4	1	0	0	1	0	0	0	0	0	0	0	0	2	1	0	0	6	6	4	5	6	5	5	6	6	5	6	5	4	6	4	4	6	3	4	6	5	4	4	1	3	4	0	1
0	4	4	3	3	4	1	1	2	1	0	0	1	0	1	1	2	0	2	1	2	1	5	6	4	5	5	5	5	2	6	6	6	4	6	4	6	5	5	5	5	5	6	3	4	1	2	3	0	1
0	4	4	4	4	4	1	0	0	0	1	0	0	0	0	0	0	0	2	1	0	0	5	6	4	5	6	5	6	6	6	6	6	4	5	6	5	6	6	6	6	6	5	4	4	4	4	4	0	1
0	3	4	4	3	3	1	0	2	2	0	1	1	0	1	0	2	0	2	2	0	2	5	4	5	4	4	4	6	4	5	6	4	4	4	4	6	6	4	4	6	4	6	3	4	4	3	2	0	0
1	3	4	3	3	3	1	0	1	1	0	1	2	0	2	0	1	0	2	2	0	2	5	6	6	4	3	6	5	2	6	5	6	6	1	6	6	6	2	6	5	6	6	3	3	3	2	3	0	0
1	4	3	3	3	3	3	1	2	3	1	1	3	0	2	1	2	0	2	2	0	0	4	2	1	2	3	3	4	5	5	3	5	5	2	2	1	4	2	4	2	4	3	4	4	3	2	4	0	0
1	4	4	4	4	3	1	1	1	1	0	0	2	1	1	2	1	0	2	2	0	1	5	6	5	4	6	6	5	4	5	5	4	6	3	5	6	4	5	6	4	5	6	4	4	3	4	4	0	0
0	4	3	3	4	3	1	0	1	1	0	0	1	0	2	0	1	0	2	2	0	0	4	5	4	2	5	5	6	4	4	5	6	3	2	6	2	4	5	2	4	5	5	4	3	3	3	4	0	0
0	4	4	4	4	4	0	1	1	1	0	1	2	0	2	0	1	0	2	2	0	1	5	6	5	5	6	6	6	6	6	6	6	6	5	6	4	6	6	6	5	6	6	4	4	3	4	4	0	0
0	3	3	3	3	3	1	3	1	1	0	1	1	0	1	2	2	0	2	2	0	0	5	3	2	2	4	2	4	4	3	5	2	2	5	3	2	5	2	3	5	2	4	3	2	2	2	2	0	0
1	4	3	3	3	3	2	1	1	2	1	0	0	0	2	0	1	0	2	1	0	1	3	4	6	5	6	6	5	6	6	5	4	6	4	4	4	4	4	5	5	4	6	3	3	3	2	4	0	1
0	4	3	3	2	2	2	1	3	3	1	1	2	0	2	2	2	0	2	2	0	2	5	5	2	4	4	5	5	4	6	5	4	6	4	5	2	4	4	3	5	5	2	2	2	2	2	2	0	0
0	3	3	2	3	4	1	0	2	1	1	2	0	1	1	0	1	0	2	2	1	2	4	6	5	3	6	4	5	6	6	5	3	3	4	4	4	5	5	5	5	5	6	3	3	1	4	4	0	0
0	3	3	3	3	3	1	3	1	1	0	1	0	0	3	0	1	2	0	2	0	0	1	3	6	1	6	6	4	5	4	4	5	5	1	6	6	1	5	5	1	5	6	3	3	4	3	4	2	0
1	3	3	3	3	3	1	0	0	1	0	2	1	0	1	0	0	1	2	1	0	1	4	5	4	5	5	3	5	4	5	5	3	5	5	5	5	5	4	5	5	4	6	3	4	2	2	2	0	1
0	3	4	1	4	4	1	1	0	1	0	1	0	0	0	2	0	1	2	2	0	2	5	4	3	4	5	6	6	6	5	5	5	4	4	5	5	5	6	4	5	4	6	4	4	4	4	4	0	0
0	3	4	4	4	4	1	0	0	0	0	1	0	0	1	0	0	0	2	2	0	0	3	4	4	4	4	4	5	4	6	5	5	6	4	5	6	4	4	3	4	3	6	4	4	2	4	4	0	0
0	3	3	4	2	1	2	2	1	0	1	1	3	0	3	3	3	1	0	1	0	2	4	4	2	4	3	5	5	4	4	5	3	1	2	1	5	5	4	1	5	4	5	3	2	2	4	4	2	1
0	3	3	2	2	2	2	1	2	3	1	3	2	3	1	2	2	2	2	2	0	2	1	5	4	2	3	4	6	3	5	6	6	2	4	6	2	3	4	1	4	5	4	2	2	2	2	1	0	0
1	4	4	4	3	3	3	0	3	3	1	1	1	0	1	0	3	0	2	2	0	0	5	6	5	6	5	6	6	6	5	5	6	6	5	6	6	5	6	3	5	6	6	3	4	4	4	3	0	0
1	4	4	4	4	3	1	1	2	1	0	1	1	0	0	0	1	1	2	2	0	0	5	3	5	4	4	5	5	3	5	5	4	4	4	4	5	5	4	5	5	3	6	3	3	4	2	4	0	0
0	3	4	4	3	3	1	1	3	1	0	0	2	0	1	0	2	0	2	2	0	2	4	6	3	2	6	1	6	6	5	6	6	5	6	6	4	6	6	4	6	6	4	3	4	2	4	4	0	0
1	3	3	2	1	2	1	2	3	3	1	1	1	3	0	2	2	0	1	1	2	1	6	5	1	5	6	5	6	5	5	6	6	5	6	6	5	4	6	4	6	5	4	2	2	1	1	1	1	1
0	2	3	2	2	2	3	1	1	2	1	1	2	0	2	2	2	0	2	1	2	1	5	6	5	4	4	2	6	5	5	6	6	6	5	6	3	5	6	4	4	5	6	3	2	2	2	1	0	1
0	4	3	4	4	4	3	0	1	1	0	0	1	0	0	0	0	0	2	2	0	0	6	6	6	6	6	6	6	6	6	6	6	6	5	6	6	6	6	6	6	6	6	3	4	3	4	4	0	0
1	3	4	4	3	4	3	3	3	3	2	3	3	2	2	1	2	2	2	2	2	2	5	6	6	2	6	6	5	6	6	6	6	4	6	6	6	6	3	5	6	6	6	3	4	1	4	4	0	0
0	4	4	3	4	4	2	1	1	1	0	1	1	1	1	1	1	0	2	0	0	0	5	4	6	5	4	6	6	4	4	6	4	5	2	3	3	5	3	5	3	4	6	4	4	4	3	4	0	2
0	4	3	4	4	4	1	1	2	1	1	1	1	1	3	0	1	0	2	1	0	0	4	3	5	4	4	5	6	6	6	5	5	6	4	4	5	5	4	4	5	4	5	2	2	1	1	2	0	1
0	4	4	4	4	4	3	2	1	2	0	1	2	0	2	1	1	0	2	2	0	0	5	4	5	4	6	6	6	6	3	5	5	6	5	5	5	5	6	5	5	5	6	3	4	4	4	4	0	0
0	3	3	3	3	4	0	0	0	0	0	0	0	1	0	0	0	1	2	2	0	0	4	1	6	2	1	5	4	1	1	4	1	6	3	1	1	1	1	4	4	2	6	3	3	4	1	4	0	0
1	2	3	3	3	1	1	1	3	3	3	3	1	2	3	3	2	2	1	1	1	2	4	4	2	3	5	6	5	5	4	4	3	1	4	6	1	4	6	4	4	4	1	3	1	3	1	1	1	1
0	3	4	3	3	3	1	0	1	1	1	1	0	1	1	0	1	0	2	1	0	1	4	2	4	3	4	6	6	2	5	2	5	5	2	3	4	3	2	3	6	2	5	3	4	3	3	4	0	1
1	4	3	4	3	3	2	1	2	2	1	0	1	0	1	2	1	0	2	2	0	0	5	2	5	4	5	6	6	4	5	6	5	5	4	6	5	6	4	5	5	5	6	3	3	1	2	4	0	0
1	4	3	3	3	3	3	2	2	2	0	1	3	0	1	1	2	1	2	1	1	1	4	3	3	3	4	5	4	3	4	3	4	5	3	5	4	3	3	3	3	4	5	3	4	2	3	4	0	1
1	3	3	3	2	2	1	1	1	1	0	2	0	1	1	0	0	2	2	1	2	2	3	3	4	3	2	6	4	2	5	3	3	5	4	1	3	4	3	3	4	3	6	3	2	2	2	2	0	1
1	4	3	3	2	2	2	2	0	3	2	2	1	1	3	3	2	0	2	0	0	0	5	3	2	3	5	1	5	6	3	5	2	1	3	1	2	3	2	2	5	2	2	2	2	1	2	1	0	2
0	4	4	4	3	3	1	1	0	1	0	0	1	0	3	0	1	0	2	2	0	0	2	2	5	2	4	6	5	2	6	5	2	4	1	4	5	2	4	5	3	4	4	4	4	3	4	4	0	0
1	4	4	4	3	3												0	2	1	0	1	4	5	3	5	5	4	5	5	5	4	6	5	3	6	2	3	5	4	4	5	4	3	4	2	3	4	0	1
0	3	4	4	3	3	2	1	1	1	1	1	1	1	1	2	1	1	2	2	0	1	4	5	5	4	3	5	5	2	4	4	4	5	3	4	3	3	4	3	5	5	5	4	4	2	3	3	0	0
0	4	3	4	4	4	1	1	0	1	0	1	0	0	0	1	1	0	2	2	0	2	4	2	2	3	5	2	6	6	6	6	2	3	1	2	5	6	3	6	6	2	6	4	2	2	3	4	0	0
0	3	4	3	3	4	1	2	1	2	2	0	0	1	2	2	1	0	2	2	1	1	2	1	3	2	3	3	2	2	3	2	2	2	2	3	4	2	2	4	2	2	6	4	4	3	4	4	0	0
1	4	4	4	3	3	1	0	1	1	1	1	1	0	1	0	1	0	1	2	0	1	5	6	5	5	5	5	5	5	6	5	6	6	5	5	6	4	5	3	4	5	6	3	4	2	2	2	1	0
1	4	4	4	3	3	1	1	2	2	0	1	1	0	2	1	1	0	2	2	0	1	3	4	5	4	5	6	5	5	6	5	5	6	4	6	6	4	5	6	4	5	6	3	3	2	3	4	0	0
0	3	3	3	2	2	3	1	3	3	1	3	2	0	2	3	3	1	2	1	0	2	6	5	5	4	1	3	6	5	1	5	1	4	5	1	5	6	1	1	6	1	1	3	1	2	1	1	0	1
0	3	3	2	2	3	1	0	1	1	0	3	0	1	1	2	0	1	2	1	0	0	6	2	4	2	2	4	6	5	6	5	4	6	3	5	3	4	3	3	2	4	4	3	2	1	2	2	0	1
0	4	3	2	3	3	1	0	0	3	0	1	1	0	1	0	2	0	2	2	0	1	4	5	3	4	4	4	5	5	5	5	5	4	4	5	4	4	5	3	4	5	4	3	3	2	3	3	0	0
0	4	1	1	3	4	2	1	2	2	1	1	1	0	2	2	2	0	2	2	0	0	5	5	5	5	6	5	6	4	6	6	5	6	5	5	4	5	5	5	6	5	5	3	4	2	3	4	0	0
1	4	4	4	3	4	1	0	1	1	0	0	0	0	2	0	2	0	2	2	1	1	5	4	3	4	5	4	6	5	4	5	6	5	4	4	4	5	4	5	5	5	4	3	3	2	2	3	0	0
0	3	3	2	2	2	2	1	3	2	1	1	2	0	2	1	1	0	2	2	0	1	4	2	3	4	2	4	5	2	5	5	2	6	4	2	3	3	1	3	4	2	5	2	3	2	3	3	0	0
1	3	4	3	3	3	1	0	2	2	0	1	0	0	2	1	1	0	2	2	0	1	5	4	5	4	5	6	5	5	6	6	3	5	2	3	5	5	4	5	5	5	6	4	4	3	3	4	0	0
1	3	3	2	3	2	3	1	2	1	1	2	0	1	0	1	1	0	2	2	2	0	5	3	2	5	4	4	6	4	6	6	4	3	2	2	1	4	3	2	4	3	3	2	3	1	3	1	0	0
0	4	3	3	4	4	1	1	0	2	0	1	1	0	1	1	1	0	2	2	1	1	6	6	5	4	5	6	6	6	6	6	5	6	5	5	5	5	4	5	5	5	6	4	3	4	2	3	0	0
0	3	4	3	3	4	1	1	2	3	1	1	1	1	1	1	1	2	2	1	0	2	6	6	2	4	3	6	5	1	6	6	5	6	3	6	5	5	4	3	6	5	6	3	4	4	2	4	0	1
0	4	4	3	4	4	1	1	1	1	0	0	1	1	0	1	1	0	2	2	0	0	5	6	6	6	6	6	6	6	6	6	6	6	5	6	6	6	6	6	6	6	6	3	4	4	4	4	0	0
1	2	3	2	1	2	2	1	1	2	2	3	0	3	1	2	1	1	2	1	1	2	5	2	3	1	3	1	6	4	5	6	2	5	3	2	1	2	2	1	5	2	3	2	3	2	1	1	0	1
0	4	4	4	4	4	1	1	1	1	0	0	0	0	2	0	0	0	2	2	0	1	5	5	4	5	5	4	6	5	5	6	4	6	5	4	6	4	4	6	6	6	6	4	3	3	4	4	0	0
1	3	3	3	4	4	1	0	1	0	0	0	0	0	0	0	0	0	2	2	0	1	4	5	5	4	4	6	6	5	5	6	4	6	6	5	6	5	4	4	5	5	6	4	4	2	4	4	0	0
0	3	3	3	4	2	2	1	0	1	0	1	3	1	0	3	3	0	2	2	0	0	3	6	1	2	4	6	5	5	5	6	6	4	3	6	3	4	6	6	6	6	6	4	4	1	4	4	0	0
0	4	3	4	3	3	1	1	0	2	0	1	0	0	3	2	0	0	2	2	0	2	6	4	3	4	2	6	6	4	5	3	5	5	6	4	2	5	4	4	5	3	6	4	4	3	3	2	0	0
1	3	3	3	3	3	1	2	1	1	1	2	1	2	1	1	1	0	2	1	0	0	4	4	3	3	4	3	4	4	5	4	4	5	3	4	4	3	4	4	3	5	6	3	2	2	3	3	0	1
0	3	4	4	3	4	1	1	2	2	0	0	2	0	1	1	0	0	2	2	0	0	5	4	5	4	3	4	5	4	5	4	3	5	5	3	5	4	4	5	5	4	6	4	4	2	4	4	0	0
1	4	4	3	3	4	1	2	1	3	0	1	1	2	1	1	1	0	2	2	1	0	3	5	5	1	4	6	6	5	6	4	5	5	2	6	2	5	4	3	3	5	6	4	4	2	3	3	0	0
0	3	4	4	3	4	1	1	0	2	1	1	0	0	2	2	1	0	1	1	0	0	4	6	4	6	5	5	6	5	5	6	5	3	3	6	6	6	5	5	6	6	2	3	4	4	3	4	1	1
0	3	3	2	4	3	1	0	0	2	1	1	1	0	0	1	0	0	2	2	0	1	4	4	5	3	4	3	5	6	4	4	6	5	3	6	5	5	5	5	5	4	6	3	3	1	4	3	0	0
0	3	4	3	3	3	1	0	1	1	1	3	0	0	0	1	0	0	2	2	0	1	4	5	4	2	1	5	5	2	6	2	5	6	1	6	6	2	5	6	3	5	6	3	3	2	1	1	0	0
0	3	3	3	2	3	1	0	2	1	0	1	1	0	2	0	1	0	2	2	0	0	5	4	6	5	6	6	6	5	5	6	5	6	6	5	5	4	4	5	5	5	6	4	4	3	3	4	0	0
1	2	3	3	2	2	1	0	2	2	1	1	1	0	0	1	1	0	2	2	0	1	5	4	5	4	2	5	6	2	4	5	2	2	3	4	2	5	2	2	5	4	4	2	3	2	2	2	0	0
0	3	4	3	4	4	0	0	1	0	0	0	2	0	1	0	0	0	2	2	0	2	5	4	6	4	5	6	5	4	5	5	4	4	3	4	6	3	4	6	3	4	6	4	3	2	4	4	0	0
0	3	3	3	3	4	1	0	2	1	0	1	1	1	2	0	2	0	2	2	0	1	3	3	4	5	6	6	5	6	6	5	4	5	5	5	5	4	4	3	5	5	6	4	3	2	2	3	0	0
1	4	3	3	4	2	1	1	1	2	1	1	0	2	1	1	1	0	2	1	0	1	2	2	4	3	4	5	4	6	5	3	3	4	4	4	3	3	3	4	4	4	6	4	4	3	3	4	0	1
1	4	4	4	4	4	1	0	0	3	0	0	0	0	1	0	2	2	2	2	0	0	3	4	1	1	5	6	4	3	4	1	2	3	1	6	4	2	4	6	2	3	6	4	4	4	2	3	0	0
1	4	4	3	3	3	2	1	2	1	1	1	2	0	1	1	3	0	2	2	0	0	5	4	4	4	5	6	5	5	6	6	5	5	5	6	5	4	4	5	5	5	6	3	2	3	2	3	0	0
1	3	4	3	4	3	0	0	0	0	0	1	0	0	1	0	0	0	2	2	0	0	4	3	4	4	5	5	5	4	6	5	5	4	5	5	6	4	4	4	4	4	5	4	4	4	4	4	0	0
1	2	4	2	3	4	1	1	2	2	0	1	0	0	0	1	2	1	2	1	0	1	5	2	2	3	4	6	6	3	4	5	2	3	3	2	2	3	2	6	4	2	4	2	3	3	2	2	0	1
1	4	4	4	2	2	3	1	3	3	2	2	2	2	2	2	2	1	2	1	1	1	2	2	4	2	2	4	2	2	4	5	2	2	1	2	4	4	2	2	4	1	5	4	2	2	1	3	0	1
1	3	3	4	3	3	2	0	2	1	0	1	1	1	1	2	1	0	2	2	0	1	4	5	4	3	5	4	5	4	5	5	5	4	5	5	4	5	4	4	5	5	5	4	3	3	3	3	0	0
0	4	4	4	4	3	1	0	0	1	0	1	0	1	1	0	0	0	2	2	0	0	6	6	6	6	6	6	6	4	4	6	4	6	6	5	5	6	4	5	6	6	6	4	3	2	2	3	0	0
1	4	3	4	2	3	3	1	2	3	1	1	1	1	2	0	1	1	2	1	1	2	5	6	6	4	3	5	6	2	6	6	6	5	6	4	4	6	4	2	6	6	5	2	2	1	2	1	0	1
1	3	3	3	1	3	2	1	3	3	1	3	3	0	1	1	1	0	2	2	0	0	6	6	4	4	6	4	6	4	5	6	5	4	5	6	2	4	5	3	5	6	4	3	3	4	1	2	0	0
1	4	4	4	4	4	2	1	2	1	0	0	3	0	1	0	1	1	1	1	0	2	2	3	6	4	6	6	6	6	6	6	6	3	2	6	1	5	4	2	6	6	6	4	4	3	4	3	1	1
0	3	4	4	4	4	3	0	0	1	1	0	2	0	3	1	1	2	1	1	0	1	3	4	4	2	4	5	6	4	5	5	4	4	1	3	4	4	4	6	1	5	6	4	4	3	4	4	1	1
0	4	3	4	3	3	2	0	2	2	1	1	1	1	2	2	2	0	2	2	0	1	5	3	5	5	3	5	5	3	5	5	3	3	3	3	5	4	3	4	5	5	5	4	2	3	3	4	0	0
0	4	3	3	4	4	1	0	2	1	0	0	0	0	0	0	0	1	2	2	0	1	4	6	5	3	5	6	4	6	5	4	6	4	5	6	5	3	6	6	3	6	5	4	3	4	3	4	0	0
0	3	3	2	2	2	3	2	0	3	1	2	0	2	0	3	2	2	2	1	0	0	4	3	2	1	4	4	6	4	6	4	3	2	5	2	2	5	2	4	5	2	3	3	3	2	2	2	0	1
1	4	4	4	4	3	1	0	3	1	0	0	1	0	2	0	1	0	2	2	0	2	5	6	6	1	6	6	6	6	5	6	6	6	5	6	5	6	6	6	6	6	6	4	3	4	4	4	0	0
0	4	4	3	4	3	2	1	0	1	0	1	1	0	1	0	1	0	2	0	0	0	5	4	5	4	3	6	4	4	6	6	3	5	5	4	4	5	3	5	6	3	6	4	4	4	3	4	0	2
0	3	4	3	3	4	1	2	0	2	1	0	1	0	1	0	0	2	2	1	0	2	3	6	6	5	2	6	6	3	5	5	5	6	2	5	3	4	5	3	4	6	6	4	3	3	2	2	0	1
1	4	4	4	4	4	0	1	0	0	0	3	0	1	2	1	0	0	2	2	0	2	3	5	4	2	2	1	5	2	5	6	2	5	5	3	5	6	4	5	6	4	5	3	4	3	2	3	0	0
0	4	4	4	4	4	1	1	3	3	1	0	2	0	3	1	0	2	0	2	0	2	5	4	6	4	5	6	6	6	6	6	6	4	4	6	4	5	6	6	6	6	6	4	4	1	2	3	2	0
0	4	4	4	4	4	1	0	1	1	0	1	1	0	2	0	1	0	2	2	1	0	3	5	2	2	5	4	5	6	6	5	3	5	4	5	4	5	5	5	5	4	5	4	4	3	3	4	0	0
1	4	4	4	3	4	1	1	2	3	1	1	2	0	2	1	0	0	1	2	0	1	3	3	4	3	5	6	4	5	6	4	5	6	3	5	4	3	4	6	3	4	6	4	4	1	4	3	1	0
0	3	3	3	3	3	1	0	3	1	0	0	0	1	1	3	1	0	2	2	0	0	4	5	4	3	5	4	5	5	4	3	4	4	2	4	4	3	3	5	3	4	4	3	3	2	2	2	0	0
0	4	4	4	3	4	1	1	0	3	0	1	1	0	1	1	1	0	2	1	0	0	5	3	4	3	2	4	5	2	5	4	2	3	4	2	4	3	2	4	4	2	5	3	4	4	2	2	0	1
1	4	4	3	3	3	1	2	0	3	0	1	1	2	1	1	1	0	2	2	0	0	3	2	3	4	4	5	4	3	5	3	2	5	3	3	4	3	3	5	2	3	5	3	3	3	2	3	0	0
0	4	4	4	3	3	1	1	1	1	0	0	1	0	0	0	1	0	2	2	0	1	5	4	4	5	4	6	6	5	6	6	4	6	5	4	4	4	4	6	6	5	5	4	4	2	3	4	0	0
0	3	4	3	2	3	3	0	0	1	1	1	2	0	0	0	0	1	2	2	0	0	2	1	1	2	2	5	5	2	1	4	2	1	1	2	1	1	1	2	2	1	1	3	2	3	2	3	0	0
0	3	3	3	3	3	2	0	0	2	1	1	1	0	1	1	1	1	2	1	0	1	5	2	4	3	2	5	5	2	5	5	1	5	3	1	3	4	1	3	5	2	5	3	3	2	3	3	0	1
1	4	4	3	3	3	3	1	2	3	0	3	1	0	0	3	1	0	2	2	0	0	3	4	5	3	4	5	5	4	3	5	5	6	1	5	4	5	4	4	5	5	6	3	3	2	3	3	0	0
0	3	4	3	2	3	2	0	2	2	0	1	1	1	2	0	1	0	0	2	0	0	3	2	1	2	3	2	3	3	4	4	2	3	2	2	2	3	2	2	3	2	2	2	3	3	3	3	2	0
0	3	3	4	3	4	0	0	0	0	0	0	0	0	0	0	0	0	2	2	0	0	5	5	4	5	5	6	6	5	5	6	6	5	5	4	5	5	4	6	6	5	5	4	4	3	4	4	0	0
1	4	3	4	3	4	1	0	1	1	0	0	0	0	0	0	1	0	2	2	0	0	6	6	5	5	6	5	6	5	5	6	6	6	5	5	4	6	5	5	6	5	4	4	3	3	4	4	0	0
0	3	3	3	4	3	1	0	1	1	0	0	1	0	0	1	0	1	2	2	0	1	3	4	5	3	4	5	2	5	6	3	4	4	1	2	3	2	3	4	2	2	5	4	4	4	4	4	0	0
0	3	3	3	3	3	2	1	0	3	0	1	1	1	1	0	1	0	2	2	0	0	4	4	4	3	4	5	5	6	6	5	6	5	4	5	4	3	5	6	4	5	6	3	3	3	2	3	0	0
0	3	4	3	4	4	2	0	0	2	0	1	1	0	1	0	1	0	2	2	0	0	5	5	6	4	6	6	5	6	5	6	6	5	6	6	4	4	5	6	5	6	5	4	4	4	3	3	0	0
0	4	4	4	4	4	3	1	0	1	0	1	2	0	3	0	0	1	2	2	0	0	5	5	6	4	4	6	6	3	6	6	4	5	5	6	6	6	5	6	6	5	6	4	4	4	3	3	0	0
0	3	3	3	3	3	1	2	2	2	0	2	2	1	0	1	1	0	2	2	0	0	4	5	3	4	5	5	6	6	5	5	5	2	3	4	2	4	4	3	5	5	4	2	3	2	1	2	0	0
0	3	4	3	3	3	2	2	1	3	1	1	1	1	3	0	1	1	2	1	0	2	4	3	1	3	4	2	5	5	5	5	3	3	2	5	5	4	6	2	4	3	5	3	3	4	2	1	0	1
0	3	4	3	3	3	1	0	0	1	0	1	0	0	1	0	0	0	2	2	0	1	5	3	4	4	2	5	5	3	6	4	4	5	6	5	5	5	3	3	3	5	6	3	3	2	2	4	0	0
0	1	4	4	4	4	1	0	0	0	0	0	1	0	1	0	0	0	2	2	0	0	6	5	4	4	5	5	6	6	6	6	6	4	6	6	2	4	6	6	4	6	3	4	4	1	4	4	0	0
0	3	3	3	2	2	2	1	3	2	1	2	1	2	1	2	2	1	1	2	1	0	4	1	2	5	1	4	5	1	4	4	2	6	5	2	4	1	1	4	4	5	6	3	2	3	2	2	1	0
0	3	2	2	2	2	1	3	2	3	2	3	1	1	3	2	2	1	2	1	0	1	4	2	2	3	2	4	3	3	5	4	3	2	3	2	3	3	2	3	4	2	5	1	2	2	1	1	0	1
0	3	4	3	3	4	1	0	2	1	0	1	1	0	0	0	1	0	2	2	0	1	5	5	5	4	5	5	5	5	5	5	5	5	4	5	5	5	5	5	4	5	5	4	3	2	4	4	0	0
1	4	3	3	4	3	1	0	0	0	0	1	1	0	0	0	0	0	2	2	0	0	2	2		2	4	2	4	5	5	5	2	2	2	5	2	2	2	2	5	5	5	4	3	3	3	4	0	0
0	3	3	3	2	2	3	2	2	3	2	1	0	2	2	2	2	1	2	1	0	1	5	6	4	5	6	1	5	6	4	5	6	3	5	6	2	5	6	1	6	6	4	2	2	2	2	2	0	1
1	4	3	4	3	3	2	1	0	2	0	1	2	0	2	1	1	0	2	2	0	1	4	5	4	4	6	5	5	6	4	5	4	4	4	3	5	4	5	6	4	5	6	4	3	3	3	3	0	0
0	3	3	3	3	3	1	1	2	2	1	1	1	0	3	1	1	0	2	2	0	0	5	5	3	4	4	5	5	5	6	5	4	5	4	5	4	5	5	5	5	4	4	3	3	3	2	3	0	0
0	4	3	3	3	3	1	0	0	0	0	0	2	2	0	1	0	1	2	2	0	1	4	5	3	2	4	5	5	4	5	6	6	4	2	6	4	3	4	6	5	4	6	4	3	3	3	4	0	0
0	2	3	3	2	2	1	1	2	1	0	2	0	2	1	0	1	1	2	1	0	1	6	6	6	4	4	1	6	6	4	6	4	4	4	6	4	6	6	4	6	6	6	2	2	2	2	2	0	1
1	4	3	3	4	3	2	1	1	3	1	0	2	0	3	1	1	0	2	2	0	2	6	5	4	5	6	4	5	4	5	6	3	5	5	4	5	6	4	5	6	5	6	3	3	1	3	4	0	0
0	3	3	4	4	3	2	2	1	2	1	1	1	1	1	1	2	1	2	2	0	1	4	3	5	4	3	3	5	3	6	4	3	4	5	4	5	4	3	3	4	2	5	2	3	2	3	3	0	0
0	3	3	3	3	3	1	2	0	1	1	1	1	1	0	0	1	1	2	1	0	1	4	4	2	3	2	4	4	4	4	4	6	5	4	5	4	3	3	3	2	5	4	3	3	4	2	3	0	1
1	2	3	2	2	3	3	3	3	3	2	3	2	1	0	3	3	1	2	1	0	2	6	2	1	5	1	1	6	1	1	6	1	1	5	1	1	3	1	1	5	1	1	2	2	1	1	1	0	1
1	2	3	3	3	2	1	2	2	1	1	3	3	1	0	0	1	0	2	1	0	1	4	3	3	2	1	5	3	3	5	5	3	2	3	5	6	3	2	2	3	3	4	3	3	2	2	1	0	1
0	4	3	4	4	3	1	1	1	0	1	1	0	0	0	1	0	0	2	2	0	0	5	5	5	4	6	2	6	6	6	5	5	5	2	4	1	4	5	6	5	5	5	3	4	2	2	4	0	0
1	3	4	3	3	3	2	1	3	3	1	3	1	0	0	2	1	1	2	0	1	1	5	6	6	1	5	5	4	4	6	1	6	5	1	3	3	1	6	5	4	6	5	1	4	3	4	1	0	2
1	4	4	4	3	4	2	1	0	2	0	1	1	0	1	0	0	0	2	2	0	1	6	5	1	3	2	1	4	2	6	5	3	6	4	3	1	6	1	3	5	1	6	4	4	3	2	4	0	0
1	3	3	3	3	3	1	2	2	1	1	1	3	2	1	0	2	0	2	2	0	1	4	5		3	5		5	5			4		5	5	4	4	2	2		5	4	3	3	2	3	3	0	0
1	3	3	3	3	2	1	0	2	1	1	1	1	3	1	1	1	0	2	2	0	0	4	4	2	4	5	4	6	4	5	6	2	4	4	4	3	4	3	4	5	5	4	3	3	2	2	2	0	0
0	3	4	3	4	4	1	0	1	1	1	0	1	0	0	0	1	2	2	1	1	2	4	5	5	4	5	6	4	6	4	5	6	4	4	6	5	5	6	5	4	6	5	3	3	3	4	4	0	1
1	3	3	3	4	3	2	2	2	3	0	2	1	1	1	1	1	1	2	2	0	2	4	6	6	3	6	6	6	6	3	5	6	6	6	6	6	5	5	6	4	6	6	3	3	2	2	2	0	0
0	4	4	4	2	3	1	2	2	1	1	2	1	0	1	0	1	0	2	1	0	1	2	3	4	2	5	4	6	4	6	6	5	4	5	6	4	6	4	4	5	6	6	3	3	4	2	2	0	1
1	2	3	3	2	2	2	1	2	1	1	2	1	0	1	1	1	1	2	1	0	1	5	5	5	3	3	4	4	3	5	4	5	2	4	2	3	3	2	4	4	5	5	2	2	2	2	2	0	1
0	4	4	4	4	4	1	0	0	1	0	1	0	1	0	0	0	1	2	2	0	1	5	6	4	2	6	6	6	6	6	6	6	6	3	6	5	4	5	6	5	6	6	4	3	2	2	3	0	0
1	4	4	4	3	2	2	2	2	3	2	3	3	0	3	3	2	0	2	2	0	0	5	5	5	4	4	6	6	5	6	6	6	2	4	2	1	5	3	5	5	4	6	3	2	3	2	2	0	0
0	3	4	2	2	3	1	0	0	1	1	0	1	0	0	0	2	0	2	2	1	0	4	4	3	2	4	6	6	4	3	6	2	1	2	3	2	4	3	4	5	6	6	3	1	2	2	2	0	0
1	3	3	3	2	2	1	1	2	3	1	2	2	1	2	1	1	1	2	1	0	1	2	2	5	3	2	4	5	2	4	4	1	1	2	1	3	4	1	2	4	1	3	1	3	1	1	1	0	1
0	4	4	4	3	3	2	2	0	3	0	1	1	0	1	3	0	0	0	2	1	2	5	6	1	3	4	2	6	6	6	6	5	5	5	5	6	6	6	4	4	6	6	4	4	2	2	4	2	0
0	3	3	3	4	4	1	0	0	2	1	0	1	0	1	1	0	0	2	2	0	1	4	2	4	3	3	2	3	3	3	4	4	4	2	4	2	2	2	2	2	3	4	3	2	2	3	3	0	0
0	3	4	3	3	2	1	2	2	1	1	1	3	0	1	0	2	0	2	1	0	2	5	5	4	4	3	4	5	3	3	4	3	4	4	5	3	6	4	2	4	3	5	2	2	2	2	4	0	1
1	3	3	2	3	1	3	3	3	2	1	2	2	3	0	3	2	1	2	2	0	1	5	4	2	4	2	4	6	5	6	4	3	3	1	3	4	2	4	6	5	4	5	2	3	1	1	2	0	0
1	4	3	3	3	3	2	1	2	2	1	1	1	0	1	2	1	1	2	1	0	2	5	5	4	4	4	5	6	5	5	5	5	4	5	5	4	5	5	4	5	5	5	3	3	2	2	3	0	1
0	3	3	3	3	3	1	0	2	3	1	0	0	0	1	0	0	0	2	0	0	1	6	6	4	4	6	6	5	6	5	4	6	5	4	6	6	4	6	4	4	6	6	3	3	3	3	3	0	2
1	3	3	3	3	3	1	1	2	2	1	1	1	0	0	2	1	0	2	1	0	0	5	5	5	4	5	5	6	5	6	6	5	5	6	5	5	5	5	5	6	5	5	3		1	2	3	0	1
1	2	3	4	2	2	2	1	3	3	1	1	3	1	3	0	1	0	2	2	0	2	5	4	5	4	2	3	6	1	4	5	6	5	4	2	4	2	1	5	4	3	6	3	2	1	2	3	0	0
1	3	3	3	2	2	2	1	2	2	1	1	2	1	2	3	1	1	2		0	0	4	5	4	4	2	3	5	2	4	6	2	2	4	3	4	4	3	5	5	5	4	3	2	2	2	3	0
1	4	3	3	4	3	2	1	1	2	0	1	1	0	2	1	1	0	2	2	0	0	4	5	3	4	5	5	5	4	5	4	4	4	4	5	4	4	5	4	5	5	6	3	3	2	3	3	0	0
0	4	3	4	4	4	1	1	1	1	3	0	0	0	0	0	0	1	2	2	0	0	5	5	6	4	5	6	5	6	4	6	5	5	5	5	5	5	5	5	5	5	6	4	4	4	3	4	0	0
1	4	4	3	3	3	2	1	2	2	1	2	2	2	2	1	1	2	2	1	1	0	2	3	4	4	2	3	5	2	4	5	3	4	4	4	6	5	4	5	6	3	5	3	3	1	2	3	0	1
0	4	3	4	4	4	2	0	0	3	1	1	1	0	2	1	1	0	2	1	0	1	4	4	2	4	4	5	6	5	6	6	5	6	5	5	5	4	4	4	4	5	1	4	4	4	4	4	0	1
1	3	3	3	3	3	1	0	2	1	0	1	1	0	1	0	0	1	2	2	0	2	6	5	5	4	4	5	6	5	5	6	5	4	5	5	6	5	5	5	6	5	5	3	3	1	2	3	0	0
1	4	3	3	3	3	2	0	1	2	0	1	2	0	2	1	1	0	2	2	0	0	4	4	2	4	4	4	5	4	6	6	4	5	4	4	5	5	5	4	6	5	6	3	3	3	2	2	0	0
1	3	4	3	2	3	3	3	2	3	1	3	3	0	3	2	3	0	2	1	0	0	6	4	1	3	4	3	6	2	5	5	2	4	4	2	2	4	2	2	6	2	2	3	2	2	2	2	0	1
1	4	3	3	4	4	1	1	1	1	0	0	0	1	0	1	0	0	2	2	0	0	4	4	4	4	5	5	6	5	4	5	5	4	4	5	5	4	5	5	4	6	5	3	4	4	3	4	0	0
1	4	4	3	4	4	2	0	2	2	0	1	2	0	1	0	1	0	2	2	0	0	6	6	4	4	5	6	6	5	6	6	6	5	4	6	5	4	6	5	6	6	5	3	4	2	2	3	0	0
0	4	4	4	4	4	1	1	2	2	0	1	0	0	1	0	2	0	2	2	0	0	4	5	5	4	5	4	5	6	6	5	5	5	4	5	6	5	5	5	5	5	6	3	4	4	3	4	0	0
0	3	3	3	1	1	2	1	1	1	1	2	2	0	2	0	1	1	2	0	0	1	5	5	3	5	3	4	6	2	2	6	5	4	5	5	5	5	5	2	5	5	4	1	2	2	1	1	0	2
0	3	3	3	2	3	2	1	2	3	2	2	3	0	2	2	2	0	2	1	0	1	5	4	4	5	3	4	5	3	4	5	3	5	3	3	3	5	2	4	5	2	4	3	3	2	2	2	0	1
0	4	4	4	3	4	2	0	0	0	0	0	3	1	0	0	1	0	1	2	0	0	5	6	3	1	4	6	3	2	5	4	3	5	5	1	2	3	2	4	2	2	5	2	4	4	4	4	1	0
1	4	4	3	4	3	2	2	2	3	0	1	1	0	0	1	2	0	2	2	1	1	4	5	6	5	6	5	5	6	5	4	5	5	3	5	6	4	5	6	5	5	6	2	2	1	1	1	0	0
1	3	3	3	3	3	2	0	2	1	0	1	1	0	1	0	0	1	0	2	0	0	6	5	4	5	5	5	5	5	5	5	5	4	5	5	5	5	5	5	5	5	5	3	3	1	3	3	2	0
1	2	3	3	3	3	1	2	2	3	1	1	1	0	1	0	1	0	2	1	0	1	5	5	2	4	6	4	6	6	6	5	5	5	5	5	3	4	5	3	4	5	2	3	3	3	2	2	0	1
1	3	3	4	2	3	3	3	2	2	2	1	2	2	1	2	2	1	2	0	0	0	4	3	3	4	4	4	5	4	5	5	4	2	3	4	4	2	4	3	5	5	5	3	3	1	1	1	0	2
1	4	3	4	4	3	2	0	3	1	0	1	1	0	2	0	1	0	2	1	0	0	5	4	4	4	3	4	6	4	5	5	3	4	5	3	6	4	5	3	5	4	4	3	4	4	2	3	0	1
1	4	3	4	4	4	3	3	1	1	1	1	3	0	2	2	2	1	2	1	0	1	3	3	4	3	3	5	4	4	5	3	2	5	3	2	6	2	2	4	2	3	6	3	4	3	4	4	0	1
0	3	3	3	4	4	1	0	2	1	0	2	0	1	2	0	2	1	2	2	0	0	4	5	3	4	6	3	5	6	6	5	5	6	4	4	5	6	6	5	5	5	6	3	2	1	2	3	0	0
0	4	4	4	4	3	1	1	0	0	0	1	0	0	0	3	0	0	2	2	1	1	6	5	6	2	5	4	4	6	6	5	6	6	4	6	5	4	5	5	5	5	6	4	4	4	3	4	0	0
0	2	3	2	2	2	2	2	3	3	2	3	2	0	1	2	3	0	2	2	1	1	6	2	4	3	6	2	6	2	4	6	2	3	3	2	6	5	4	2	6	4	6	1	3	2	1	1	0	0
0	4	3	3	3	3	1	0	0	1	0	1	1	0	1	1	0	0	2	2	0	0	5	3	5	2	4	5	5	4	5	6	4	5	4	5	5	5	4	5	5	5	5	4	3	3	3	4	0	0
0	3	3	3	3	2	1	1	0	2	1	2	1	0	0	2	0	2	2	2	1	1	5	4	4	4	5	5	6	5	6	5	4	5	4	5	4	6	4	3	5	5	6	3	3	1	2	4	0	0
1	4	3	3	3	2	1	0	2	1	1	0	0	0	1	1	1	0	2	2	0	0	5	5	5	4	4	4	6	5	5	5	5	5	4	5	5	5	5	5	5	5	5	3	3	3	3	4	0	0
0	4	3	4	3	4	1	0	0	1	0	1	0	2	0	0	0	0	2	1	0	2	5	4	4	4	3	5	6	3	4	5	4	4	2	3	4	5	3	5	5	4	5	3	4	3	3	4	0	1
0	4	3	3	3	3	1	0	0	1	0	1	0	1	1	0	1	0	2	2	0	0	4	5	5	4	4	5	5	4	5	6	5	3	4	5	6	4	5	5	4	5	6	4	3	3	2	4	0	0
1	4	3	3	4	3	1	0	1	1	0	1	1	0	1	0	1	0	2	1	0	2	6	5	4	6	5	3	6	5	2	6	5	5	6	5	4	6	4	5	6	5	5	3	3	3	2	3	0	1
0	3	3	3	2	2	2	2	3	3	2	2	2	1	1	2	2	0	2	2	1	0	5	4	3	4	3	4	6	3	5	5	4	5	4	4	4	4	3	3	5	4	5	2	3	2	2	2	0	0
1	3	3	3	4	3	1	1	2	1	1	0	1	0	1	1	1	0	2	2	0	0	3	5	3	3	5	4	6	6	5	5	5	4	4	5	5	5	5	4	4	4	5	4	3	3	3	4	0	0
1	3	4	4	3	4	1	0	0	1	0	1	1	1	2	0	0	0	2	2	0	0	5	6	5	4	5	6	6	5	4	6	5	5	3	6	6	6	6	6	6	5	6	4	4	3	3	4	0	0
0	4	4	4	4	4	1	1	0	1	0	1	0	0	1	1	0	0	2	2	0	0	3	4	2	2	5	6	6	5	6	4	5	4	1	4	5	2	5	4	2	6	4	4	4	4	4	2	0	0
0	3	4	4	3	3	0	0	0	2	0	0	1	0	3	0	2	0	2	2	0	1	5	6	6	6	5	6	6	4	4	6	5	6	3	6	4	3	4	5	5	4	6	4	4	4	3	4	0	0
0	3	3	3	4	4	1	1	2	1	1	0	1	0	2	1	1	0	2	1	2	0	5	5	3	5	3	4	6	4	2	6	4	4	5	4	5	5	4	3	6	4	4	4	4	3	3	4	0	1
0	3	3	3	3	3	1	1	2	2	0	2	2	0	0	2	1	0	2	2	0	2	5	5	5	4	3	4	6	4	6	5	5	6	4	5	2	5	5	5	5	4	5	3	3	3	2	2	0	0
0	3	4	4	4	3	0	0	1	0	0	1	0	0	1	0	0	1	2	1	0	0	5	5	5	6	4	6	6	5	6	6	4	5	5	5	6	5	5	6	5	4	6	4	3	3	3	4	0	1
1	2	3	4	2	2	2	0	2	2	2	3	1	3	0	1	1	2	2	1	0	2	5	3	2	4	2	5	5	1	5	3	2	3	4	2	2	5	5	5	5	5	4	2	4	4	2	2	0	1
0	3	3	3	1	2	2	1	2	2	1	3	3	1	3	1	3	0	2	1	1	0	5	5	4	4	3	6	6	4	5	6	5	5	6	4	1	5	5	3	6	5	2	3	3	1	2	2	0	1
0	2	3	3	2	2	0	0	0	0	1	2	0	0	0	3	0	0	2	0	0	1	4	5	4	3	5	1	6	5	1	4	5	1	2	1	1	3	3	3	5	4	1	3	3	2	2	3	0	2
0	3	3	4	3	3	1	1	1	1	0	1	1	2	1	0	0	0	2	2	0	0	4	3	3	2	4	2	5	4	6	3	5	3	4	5	3	2	3	1	4	5	4	4	4	3	3	3	0	0
1	3	4	3	3	3	0	0	0	1	0	0	1	1	1	0	0	0	2	2	0	0	5	3	3	5	5	2	5	3	5	5	3	2	4	2	5	2	2	1	4	4	5	4	4	4	2	4	0	0
1	3	3	4	3	2	3	2	3	1	0	2	1	3	0	3	3	2	2	0	2	2	6	3	1	2	3	2	6	3	6	5	3	1	4	5	2	6	6	3	6	1	1	1	3	1	2	1	0	2
0	2	3	4	3	3	1	0	1	1	0	1	1	0	0	0	0	0	2	1	2	0	2	1	3	2	5	2	1	5	6	5	2	2	2	2	4	2	1	2	2	5	6	3	3	2	2	4	0	1
0	4	3	4	3	3	0	0	0	1	1	1	0	0	1	0	1	0	2	2	1	0	5	5	4	4	5	5	5	6	4	4	6	4	5	6	4	5	5	4	6	6	5	3	1	4	1	4	0	0
0	3	3	3	4	4	0	0	0	0	0	0	0	0	1	0	0	0	2	2	0	0	4	4	3	3	4	3	5	5	6	3	3	5	2	4	2	2	1	2	3	2	4	4	4	2	3	4	0	0
0	4	4	4	4	4	0	0	0	0	0	0	0	0	0	0	0	0	2	2	0	0	6	4	6	6	6	6	6	6	6	6	6	1	6	6	1	6	6	1	6	6	6	4	4	4	4	4	0	0
0	4	3	2	3	3	1	0	0	2	0	1	1	1	1	0	0	0	2	2	0	1	5	4	5	4	5	6	4	4	5	6	4	6	3	4	6	5	3	5	6	5	6	3	4	4	3	4	0	0
0	3	4	3	4	3	1	0	1	0	1	1	0	1	1	0	0	0	2	2	1	0	3	4	4	3	4	4	5	5	5	4	6	5	3	5	5	4	4	4	5	5	5	3	4	3	2	2	0	0
0	4	4	3	3	4	1	0	0	1	0	1	0	0	0	0	0	0	2	2	0	0	5	5	4	4	4	4	6	5	5	5	5	5	4	5	3	5	3	3	5	4	5	3	4	2	3	4	0	0
1	3	3	3	3	3	2	0	2	2	0	1	1	0	2	1	1	0	2	1	1	0	4	1	5	4	1	4	4	3	5	4	2	3	4	2	1	2	1	1	4	1	4	3	4	1	2	2	0	1
0	4	4	3	3	1	1	1	0	1	0	1	0	2	0	0	0	0	2	2	2	0	5	2	3	3	1	5	4	2	4	5	1	4	5	1	6	3	1	6	4	2	5	3	4	2	2	3	0	0
0	3	3	4	3	3	1	0	0	1	1	1	1	0	1	0	1	0	2	2	0	1	5	4	2	4	5	3	5	6	5	5	5	5	4	4	3	4	4	4	5	4	4	3	3	1	2	3	0	0
0	3	4	4	4	4	1	1	2	1	0	1	1	1	2	0	1	1	2	2	1	0	4	3	5	5	5	5	6	5	5	6	6	6	5	5	5	5	5	5	6	6	6	2	4	2	2	2	0	0
0	3	4	3	3	3	1	1	0	1	1	0	0	0	0	0	0	0	2	2	0	1	6	5	4	5	5	4	6	5	6	6	4	6	5	4	5	6	5	5	6	5	5	4	4	1	4	4	0	0
0	3	3	4	3	3	1	0	0	1	0	0	0	1	0	0	0	0	2	2	0	0	1	2	2	3	2	6	6	3	6	5	1	3	2	2	6	6	2	6	6	2	6	4	1	1	4	4	0	0
1	3	3	3	3	4	1	0	2	2	1	1	2	0	3	0	2	1	2	2	0	1	5	5	5	4	4	5	5	4	4	5	4	3	4	4	2	3	3	3	4	3	5	3	3	2	2	3	0	0
0	4	4	4	4	4	1	0	0	0	0	0	0	0	0	0	0	0	2	2	0	1	6	6	6	5	6	6	6	6	6	6	6	6	5	6	6	6	6	6	6	6	6	4	4	4	4	4	0	0
0	3	3	3	3	3	1	0	1	1	1	2	0	1	1	1	1	1	2	1	1	0	4	4	3	3	2	3	4	3	5	3	2	3	3	3	5	3	3	5	3	3	4	3	3	4	4	4	0	1
1	4	3	3	4	3	1	3	3	2	1	1	0	0	1	1	1	0	2	2	0	0	6	3	5	6	6	6	6	6	6	6	6	6	6	5	4	6	6	6	6	6	6	2	4	2	2	4	0	0
1	3	3	4	3	2	1	1	3	2	0	2	1	2	1	0	2	2	2	2	2	1	6	6	6	6	4	6	6	6	6	6	4	1	6	2	4	6	6	4	6	2	6	2	3	1	1	1	0	0
0	3	4	4	3	3	1	0	0	1	1	0	1	0	3	0	0	1	1	1	1	1	4	5	5	1	6	5	2	5	5	1	6	5	5	6	5	3	5	5	2	6	6	3	4	3	3	3	1	1
0	3	4	4	3	4	0	0	1	3	0	1	0	2	0	0	0	0	2	0	2	1	5	4	4	4	5	5	6	6	4	6	5	4	3	6	5	4	5	3	4	5	5	3	3	3	3	3	0	2
0	4	3	3	4	3	0	0	0	0	1	0	0	0	0	1	0	0	2	2	1	0	5	4	5	4	6	6	4	5	4	6	5	6	1	6	4	5	6	1	4	5	6	4	3	4	4	3	0	0
1	4	4	4	4	4	1	0	0	1	0	1	0	0	0	0	0	0	2	2	0	0	6	6	6	6	6	5	6	6	6	6	6	6	6	6	6	6	6	6	6	6	6	4	4	4	4	4	0	0
0	4	4	4	3	3	0	0	0	1	0	0	0	0	0	0	0	0	2	2	0	0	4	6	2	3	6	5	6	6	6	5	6	4	3	6	4	3	6	6	4	5	6	4	4	2	4	4	0	0
0	3	4	3	3	3	2	1	2	2	1	1	2	2	3	1	2	1	1	1	0	1	6	4	4	5	5	5	6	2	5	6	2	5	6	3	4	6	2	3	6	4	5	3	4	1	2	3	1	1
0	3	3	3	3	2	1	0	0	3	1	1	0	0	2	1	0	0	2	2	0	0	4	4	4	4	5	2	5	5	5	5	5	5	4	4	5	5	5	5	5	5	5	2	3	3	4	3	0	0
1	3	4	3	3	3	1	1	2	2	0	0	0	1	2	1	1	0	2	2	0	0	5	5	6	4	6	5	6	6	5	6	5	6	3	5	6	4	5	5	6	6	6	2	3	2	2	2	0	0
0	2	3	2	2	1	2	1	2	3	1	1	2	1	1	3	2	2	1	2	1	1	2	4	4	2	1	5	3	2	5	4	3	4	3	3	4	4	4	2	4	5	6	2	2	3	2	1	1	0
0	2	3	3	2	3	3	1	3	2	0	1	3	0	2	1	3	0	2	2	1	1	5	5	6	5	1	6	5	3	6	5	4	5	5	3	6	5	1	4	5	3	6	3	2	2	2	1	0	0
1	1	2	2	1	1	2	2	1	3	3	2	2	0	2	3	2	0	2	2	0	0	4	5	1	5	2	1	6	2	3	6	6	4	4	6	1	5	6	1	5	6	1	1	1	1	1	1	0	0
0	4	3	3	3	2	2	1	1	2	2	3	3	2	2	0	3	0	2	2	1	2	2	4	6	3	4	6	5	3	6	5	4	5	1	5	4	5	4	3	5	4	6	4	4	3	1	4	0	0
0	4	4	3	3	3	2	1	2	1	1	1	1	0	2	1	1	0	1	2	1	0	4	2	4	2	4	5	5	2	5	4	2	5	3	2	5	4	3	4	3	3	5	3	2	3	3	3	1	0
0	3	3	3	2	2	2	2	3	2	1	1	1	1	1	1	3	1	2	1	1	0	6	5	3	4	5	4	6	4	5	6	5	4	5	5	4	5	5	4	5	4	5	3	3	3	2	3	0	1
1	2	3	3	2	2	3	2	3	3	1	2	2	2	3	2	2	0	2	1	1	1	4	6	4	5	2	1	5	1	6	5	4	1	5	3	3	4	3	2	4	3	4	3	2	3	4	4	0	1
1	4	4	4	3	3	1	1	2	1	0	0	1	1	1	1	1	0	2	2	0	0	4	4	4	5	3	5	5	4	5	5	5	6	5	4	5	5	4	4	5	5	6	3	3	2	2	2	0	0
1	2	2	2	1	2	3	1	2	3	1	3	2	0	3	1	2	0	2	2	0	0	4	2	4	5	5	6	6	3	2	6	3	4	3	2	4	3	2	3	6	4	6	1	2	1	2	1	0	0
1	4	3	4	3	4	1	0	2	1	0	0	1	0	0	0	0	0	2	2	0	0	5	6	4	3	4	6	6	5	4	5	6	5	4	6	6	5	6	5	5	6	5	4	4	2	4	4	0	0
1	4	4	3	3	2	3	2	3	3	2	3	2	0	2	0	2	2	0	1	0	0	5	5	6	4	3	6	6	4	6	6	2	6	6	4	6	6	4	3	6	5	6	2	2	1	1	1	2	1
1	3	3	4	3	3	2	2	3	2	1	2	2	1	1	1	3	1	2	2	0	1	4	4	5	5	4	6	6	4	5	6	5	3	4	4	5	5	4	4	6	5	6	3	2	1	2	2	0	0
0	3	3	4	3	4	3	2	2	3	2	2	2	2	1	1	1	0	2	1	0	1	4	5	6	5	3	4	6	2	5	6	5	5	4	5	4	5	5	5	6	6	5	4	3	2	3	4	0	1
0	4	3	3	3	3	3	1	2	1	1	1	1	0	0	0	1	0	2	2	0	0	4	4	3	2	2	4	6	1	6	6	2	6	5	5	5	4	2	4	6	4	5	3	3	1	1	3	0	0
0	3	3	3	2	3	2	1	3	3	2	2	2	0	2	1	1	0	2	2	0	0	4	6	5	3	4	5	6	4	5	6	6	6	4	5	5	4	4	4	4	5	6	4	3	2	2	2	0	0
0	3	3	2	3	3	2	1	2	3	0	2	2	0	1	0	1	0	0	2	0	1	5	4	6	5	5	6	6	5	4	6	5	6	3	4	6	2	5	6	6	4	5	3	3	2	3	3	2	0
0	3	3	2	3	2	3	2	2	3	2	1	1	2	2	2	2	1	2	1	0	0	6	5	4	4	2	3	6	4	3	6	6	5	5	5	6	4	5	5	6	5	6	4	3	2	2	2	0	1
1	3	3	4	3	3	3	1	2	3	1	3	2	0	1	1	1	0	2	1	0	1	5	5	5	4	3	2	6	3	6	5	5	4	4	4	5	6	4	3	5	5	5	4	3	1	1	1	0	1
0	4	4	4	4	3	2	0	2	3	1	0	3	0	2	0	2	0	2	2	0	0	3	5	4	5	6	3	5	5	6	5	6	6	3	6	5	5	5	6	4	5	6	4	4	2	4	4	0	0
1	2	3	3	2	4	1	2	2	2	1	2	2	1	1	2	1	0	2	1	1	0	4	5	4	2	5	5	2	5	6	6	2	4	3	5	2	5	4	3	5	5	6	2	1	1	2	2	0	1
1	3	4	3	3	4	1	0	2	3	0	0	1	0	1	0	1	0	2	2	0	0	5	2	4	2	1	6	5	1	5	5	1	4	3	1	3	5	2	4	5	4	6	3	3	2	2	3	0	0
0	3	4	3	4	4	2	0	2	0	1	3	0	1	0	1		1	2	3	1	1	5	5	6	4	4	6	5	3	5	6	5	4	4	5	5	6	4	4	5	5	6	4	4	3	2	3	0
1	4	4	4	4	4	0	1	1	2	0	0	0	0	1	1	1	0	3	3	1	1	5	5	5	4	5	6	5	6	6	6	5	5	4	5	5	5	5	5	5	6	6	4	4	4	3	4
0	4	4	3	4	4	1	0	0	2	0	3	2	0	1	0	1	0	2	2	0	0	3	4	2	4	5	5	6	6	6	5	5	6	4	6	6	6	5	6	6	5	6	3	3	4	3	3	0	0
1	4	3	3	1	1	2	0	3	3	1	2	2	0	0	0	2	0	1	2	0	2	4	5	4	4	5	5	6	5	3	5	5	4	4	5	4	5	5	2	5	5	5	1	2	1	1	1	1	0
1	3	4	4	3	3	1	1	2	3	1	1	2	0	1	1	1	1	1	1	1	1	4	5	3	5	4	4	5	4	4	5	4	2	3	4	4	5	4	5	6	5	5	4	3	2	2	3	1	1
0	2	3	2	3	2	2	0	2	3	1	1	2	0	2	1	3		1	2		1	3	4	3	4	2	4	1	4	5	5	2	4	5	3	3	5	4	2	5	5	4	3	3	2	1	1	1	0
0	2	3	3	2	2	2	1	2	2	1	2	2	0	0	0	2	2	1	1	1	1	5	4	3	4	2	3	6	5	6	5	5	6	4	5	6	3	3	3	5	5	5	2	2	1	1	1	1	1
0	3	3	3	1	2	1	1	2	3	2	1	3	0	1	3	2	0	2	2	0	1	5	5	1	4	4	3	6	4	5	6	5	1	4	5	1	4	4	5	6	4	3	3	3	1	2	1	0	0
0	4	4	4	4	4	0	0	0	0	0	0	0	0	0	0	0	0	2	2	0	0	5	6	5	5	6	6	6	6	6	6	6	6	5	6	6	5	5	6	5	6	6	4	4	4	4	4	0	0
0	4	4	4	3	3	1	1	0	1	1	1	0	1	0	1	0	2	2	2	0	2	3	3	5	3	5	4	3	5	4	5	5	4	5	4	5	5	6	4	5	5	5	4	4	4	4	4	0	0
0	4	3	4	4	4	1	0	0	1	0	0	0	0	1	0	0	0	2	1	0	0	5	6	4	5	6	6	6	6	6	6	6	6	6	6	3	5	4	6	6	6	5	4	4	4	2	4	0	1
0	3	4	4	2	2	2	0	3	2	1	1	2	0	0	1	3	2	2	2	0	0	5	3	1	4	4	1	5	5	5	5	5	1	5	5	2	5	3	2	5	4	1	3	2	1	2	4	0	0
0	3	3	4	3	3	1	2	0	1	1	1	3	0	0	2	1	0	2	2	0	0	1	1	2	3	1	6	6	4	1	2	2	1	2	2	3	3	2	6	6	1	6	3	4	4	3	3	0	0
0	4	4	3	2	3	1	1	3	2	1	0	1	0	2	0	2	0	2	2	0	0	5	3	4	4	2	4	6	2	6	6	2	4	4	2	4	5	2	5	6	2	6	4	3	2	3	3	0	0
0	3	4	3	2	4	0	0	2	1	1	1	2	1	0	0	1	2	2	1	0	0	4	3	1	2	2	3	5	4	3	5	4	3	1	3	2	4	2	2	5	3	5	3	4	2	1	1	0	1
0	44	3	3	3	4	1	0	2	3	0	1	2	0	2	0	1	0	2	2	0	0	6	5	6	5	3	2	6	6	6	6	6	5	6	5	6	6	5	6	6	5	6	3	4	3	2	4	0	0
0	3	3	4	3	3	1	0	1	1	0	0	1	1	1	0	2	0	2	2	0	0	4	5	4	5	4	4	6	4	3	5	3	4	4	3	5	5	3	3	5	3	3	3	3	3	3	4	0	0
0	3	4	4	3	3	1	0	0	2	0	0	0	2	1	1	0	0	2	2	0	1	5	5	4	5	6	6	6	6	6	6	6	6	6	6	2	6	5	4	6	6	6	4	4	1	3	3	0	0
1	4	4	3	3	2	1	0	0	2	1	2	1	0	0	0	0	1	2	1	0	2	5	5	5	5	5	4	6	5	6	6	6	6	5	5	4	6	5	5	6	6	6	3	4	1	2	2	0	1
0	4	4	4	3	3	0	0	2	1	1	0	1	1	2	0	1	0	2	2	0	0	4	4	4	3	3	5	6	2	6	3	5	6	3	5	6	2	4	4	6	5	6	3	4	3	3	4	0	0
1	3	3	2	2	2	1	1	1	2	1	1	1	1	2	1	1	0	2	1	0	0	5	4	4	4	2	4	5	2	4	5	3	4	5	3	2	4	2	3	4	3	2	3	2	1	2	2	0	1
0	4	3	4	3	4	1	0	0	0	0	0	1	0	1	1	0	0	2	2	0	0	5	5	2	5	2	4	6	3	2	6	1	5	5	2	3	2	2	4	6	2	5	4	3	4	4	4	0	0
1	3	4	4	4	3	1	1	2	2	0	2	0	0	0	0	2	0	2	2	1	0	4	3	2	3	6	5	6	5	5	6	5	6	4	6	3	5	3	4	6	5	6	3	4	1	2	4	0	0
1	3	4	4	4	4	1	0	0	3	0	1	0	0	0	0	0	2	2	1	0	0	5	4	6	2	5	6	6	5	6	6	3	5	6	5	5	4	3	6	6	6	6	4	4	4	4	4	0	1
0	4	4	3	3	4	1	1	0	1	0	1	1	0	1	0	0	0	2	1	0	0	4	5	4	4	5	6	6	6	5	6	5	6	5	6	4	6	5	5	6	6	5	4	4	3	3	1	0	1
1	2	3	4	3	2	3	2	2	3	1	2	3	2	1	1	3	2	2	1	1	1	3	2	5	3	2	5	4	3	4	5	1	1	5	1	4	3	1	6	6	1	5	2	2	1	1	1	0	1
1	3	3	4	3	3	3		3	1	1	1	2	0	2	0	3	0	2	2	0	1	6	6	5	2	2	6	6	4	1	6	2	4	6	5	4	6	3	5	6	4	5	4	4	4	3	4	0	0
0	4	4	3	2	3	2	1	1	1	1	1	1	0	1	1	1	0	2	2	0	0	4	5	3	4	5	4	5	5	6	5	6	5	4	5	4	5	5	6	6	6	6	3	2	2	2	3	0	0
0	4	3	2	4	4	1	1	0	1	0	1	1	0	1	0	0	0	2	2	0	0	6	5	3	4	6	5	5	6	6	6	6	5	6	5	4	5	6	5	6	6	4	4	4	3		1	0	0
0	3	2	2	3	3	1	2		1	0	1	1	0	1	0	2	3	1	1	1	3	4	5	5	4	5	5	5	6	5	5	6	5	4	6	5	5	5	5	5	6	5	1	3	1	2	2	1	1
0	4	3	4	3	4	1	0	0	1	0	1	1	0	0	0	0	0	2	2	0	0	3	4	5	4	5	4	3	5	6	3	4	6	2	5	5	4	4	6	5	3	5	4	4	4	4	4	0	0
0	3	3	3	3	3	2	0	2	1	0	1	1	0	1	0	0	0	2	2	0	0	4	4	3	2	3	5	6	4	5	6	4	4	2	4	4	3	3	5	3	4	4	3	3	2	1	2	0	0
1	4	4	3	3	3	2	2	2	2	1	3	3	1	2	1	2	0	2	2	0	1	5	4	4	5	5	4	6	5	4	4	4	4	4	5	4	5	4	4	5	4	6	3	4	1	2	3	0	0
0	3	3	2	3		2	0	1	2	0	1	3	0	1	0	2	0	2	2	0	2	6	5	4	5	5	5	6	5	6	6	5	5	5	5	6	5	5	5	5	5	4	3	4	2		3	0	0
1	4	4	4	3	4	2	0	0	2	0	1	2	0	3	0	1	0	2	2	0	1	6	6	6	6	6	6	6	6	6	6	6	6	6	5	6	6	6	5	6	5	6	4	4	2		4	0	0
1	4	3	3	3	4	2	3	2	2	1	1	2	0	1	0	1	0	1	1	0	1	5	5	3	4	5	5	6	5	6	6	5	6	6	5	6	5	5	4	6	5	5	4	4	2	4	3	1	1
1	4	3	3	3	3	1	0	2	3	1	1	2	0	1	1	2	0	2	2	0	0	5	4	4	4	5	5	6	4	3	6	5	6	4	5	5	4	4	3	5	4	5	3	4	2	2	4	0	0
0	4	4	4	3	4	2	0	2	1	0	1	1	0	0	0	1	0	2	1	0	0	4	5	4	4	5	4	6	6	6	6	4	4	3	4	5	4	4	5	4	4	5	4	4	2	2	4	0	1
0	2	3	3	3	3	2	1	2	3	1	1	2	1	1	1	1	0	2	1	0	0	4	3	3	4	4	2	5	4	4	5	3	5	5	4	4	4	3	4	5	3	5	3	3	2	2	2	0	1
0	3	3	3	3	2	1	1	0	1	0	0	0	0	2	0	0	0	1	2	0	0	5	4	4	3	4	6	6	5	4	5	6	6	6	5	6	5	3	5	5	4	6	3	4	3	2	2	1	0
1	3	4	4	3	3	2	0	0	1	0	1	0	0	1	0	1	0	3	3	0	0	4	4	5	5	5	6	6	6	4	5	6	3	1	6	3	3	4	4	5	6	6	4	4	3	3	4
0	3	4	3	3	3	2			3	1		2		1		3	0	1	2	0	0	5	5	3	3	4	5	6	5	6	6	5	4	6	5	6	5	5	4	4	5	6		4	2	3	4	1	0
0	3	4	3	3	3	3	0	2	1	0	1	1	0	0	0	1	0	2	2	0	1	5	5	4	1	4	5	6	4	6	3	5	5	4	5	5	1	4	4	2	5	6	3	4	2	3	4	0	0
0	2	3	2	1	2	2	1	2	3	1	1	3	1	3	0	2	0	2	1	1	0	4	1	2	4	2	3	5	4	5	6	1	4	3	2	3	2	4	2	2	2	4	2	2	2	2	2	0	1
1	4	3	3	2	3	1	2	1	3	1	1	0	0	1	1	0	0	2	1	0	0	5	2	2	4	6	5	6	4	4	5	2	1	4	3	3	5	2	5	6	4	3	4	2	2	4	3	0	1
0	3	4	4	4	3	2	1	2	3	0	0	2	0	3	0	2	0	2	2	0	0	5	5	3	5	6	5	4	6	6	5	6	6	5	5	5	5	5	5	5	6	5	3	4	2	3	4	0	0
0	4	4	4	4	4	2	0	1	2	0	0	2	0	2	0	1	0	1	2	0	1	4	5	4	5	6	6	6	6	6	5	5	6	5	6	6	6	6	5	6	6	6	4	4	1	1	2	1	0
0	3	4	4	3	3	3	0	3	2	0	0	1	0	0	0	2	0	2	2	1	1	4	4	1	5	4	2	3	5	5	6	5	4	2	5	3	5	5	2	6	3	4	4	4	1	3	3	0	0
1	3	2	2	2	1	1	1	0	1	1	2	0	0	2	1	1	0	1	2	0	1	3	2	3	4	4	3	5	2	5	6	1	2	3	2	4	5	2	3	5	2	4	2	3	1	2	2	1	0
0	4	3	3	2	3	2	1	1	1	1	1	1	0	2	1	1	1	2	1	0	1	4	3	3	4	4	4	5	4	4	5	3	4	4	3	4	4	3	4	4	3	4	3	3	2	2	2	0	1
1	4	3	3	2	2	3	1	3	3	1	1	3	0	1	1	3	0	2	2	0	0	5	2	4	4	6	6	5	6	6	6	6	4	2		4	4	4	4	5	5	4	2	2	3	1	1	0	0
0	3	4	3	4	4	3	1	0	2	1	0	2	0	1	0	1	1	0	1	0	0	6	5	6	6	5	5	5	6	6	5	6	5	6	5	5	5	6	3	5	5	6	4	4	4	4	4	2	1
0	3	4	3	3	3	1	1	2	1	1	1	1	1	1	0	1	0	2	1	0	0	4	3	2	3	2	2	4	2	5	4	2	5	4	3	4	4	2	3	5	4	4	3	3	3	2	3	0	1
0	2	3	2	2	2	2	1	2	1	1	3	1	0	2	1	1	0	2	2	0	0	5	5	4	4	3	5	6	4	5	6	3	5	5	3	5	6	5	4	6	4	5	2	2	2	2	2	0	0
0	3	3	3	2	3	1	0	0	1	1	1	1	1	0	1	0	0	2	2	0	0	4	4	3	3	2	1	6	4	2	6	5	3	4	6	2	4	5	4	5	5	2	4	4	3	3	4	0	0
0	4	4	3	3	3	1	1	0	2	0	1	1	0	1	0	1	0	2	1	0	0	4	3	3	4	4	5	6	5	5	6	4	2	3	3	3	4	3	4	5	3	4	3	3	2	2	3	0	1
0	2	3	3	2	2	2	1	3	2	1	2	2	1	2	0	2	0	22	2	0	1	5	5	4	4	4	4	5	4	5	6	5	5	6	4	6	5	3	4	5	4	6	2	2	1	1	1		0
0	4	4	4	4	3	1	0	0	1	0	0	3	0	1	0	1	0	2	2	0	0	5	6	6	6	6	6	6	6	6	6	6	6	6	6	6	6	6	6	6	6	6	3	4	3	3	3	0	0
1	3	3	3	3	3	1	1	0	1	1	2	1	1	1	1	0	1	2	2	0	0	5	3	5	5	4	4	6	5	5	6	6	6	5	4	5	4	4	3	6	5	6	4	3	1	2	2	0	0
1	2	3	2	3	3	3	2	2	3	2	2	2	1	3	3	3	1	2	1	0	2	4	4	3	3	2	3	5	4	2	3	2	3	2	4	2	2	2	2	3	3	4	3	3	4	2	2	0	1
0	2	3	3	3	3	2	1	2	1	1	1	1	1	2	1	1	0	2	2	0	0	5	5	5	4	4	5	5	4	3	6	5	5	4	6	6	4	5	6	6	5	6	2	2	3	1	2	0	0
0	3	4	2	3	4	2	1	0	1	1	1	3	0	1	0	2	1	2	1	0	0	3	6	5	3	6	5	1	6	6	4	6	5	3	5	4	4	6	5	2	6	6	4	4	2	1	3	0	1
0	3	3	2	2	1	1	1	3	3	1	3	3	0	1	1	3	2	2	1	0	1	6	3	4	5	2	2	6	2	3	5	2	3	5	3	5	5	3	3	5	4	5	2	2	2	1	1	0	1
0	4	3	3	3	2	1	1	2	3	1	1	1	0	2	0	0	0	2	2	0	0	4	3	5	3	3	5	5	4	4	6	4	5	3	4	5	3	3	5	4	3	6	3	3	2	2	2	0	0
1	3	4	2	3	3	1	0	1	1	1	0	0	2	0	0	0	0	2	2	0	0	4	4	2	4	3	4	5	4	5	3	2	5	4	3	5	5	3	4	5	2	5	2	3	1	2	3	0	0
0	3	3	3	2	2	1	1	2	3	1	1	1	0	3	2	1	2	2	2	0	0	4	6	3	4	5	3	6	5	5	5	6	4	4	6	4	3	6	4	4	6	3	3	4	2	1	2	0	0
0	3	3	3	3	2	2	0	2	3	1	2	3	0	1	0	2	0	1	1	0	0	5	3	3	4	3	2	6	3	2	5	3	5	5	2	4	5	3	4	5	4	4	3	3	1	1	2	1	1
0	3	3	2	3	3	3	0	0	2	1	1	2	0	0	0	2	0	2	1	0	1	2	4	4	3	5	5	4	6	5	4	4	4	3	6	4	3	5	5	4	4	4	3	3	3	2	1	0	1
0	4	2	4	3	3	1	2	2	1	1	1	1	1	1	1	2	0	2	0	0	1	4	5	4	4	5	4	3	5	5	5	5	5	5	5	4	4	5	4	5	5	4	2	3	1	3	4	0	2
0	3	3	2	2	1	2	1	0	1	1	1	1	3	2	1	1	2	2	2	0	0	2	4	3	4	1	3	3	1	5	4	1	6	3	4	5	4	4	2	5	4	5	1	2	2	2	2	0	0
1	4	3	3	3	3	1	1	0	1	1	1	2	2	2	2	1	1	1	1	0	1	6	3	4	5	1	5	5	1	5	5	3	4	5	4	5	4	4	4	5	4	5	3	4	3	3	3	1	1
1	4	4	4	3	3	1	1	0	0	0	0	1	0	1	0	2	0	2	2	0	0	5	6	5	5	6	4	6	4	5	5	5	6	5	5	6	5	4	6	6	6	6	4	4	2	4	4	0	0
0	3	4	3	3	4	3	2	2	3	2	2	3	2	1	2	2	0	2	0	0	0	5	5	5	4	5	4	4	4	5	6	6	5	5	4	5	5	5	4	6	6	6	3	2	2	2	2	0	2
0	4	3	2	2	1	3	1	3	2	0	1	3	0	1	0	1	0	2	2	0	0	5	4	5	5	5	4	6	5	4	6	5	6	5	5	4	4	4	5	6	5	5	3	2	3	2	2	0	0
0	4	4	3	3	3	2	1	3	3	1	3	3	0	2	2	3	0	2	2	0	1	5	5	2	4	6	4	6	5	6	6	6	4	5	6	5	6	6	4	5	6	6	3	4	1	3	4	0	0
0	1	4	4	3	4	3	2	2	2	2	2	2	0	2	1	2	1	2	2	0	1	6	5	5	6	6	6	6	6	6	6	6	6	6	6	3	6	6	3	6	6	6	4	4	3	2	2	0	0
1	4	4	3	4	4	0	1	1	0	0	1	1	0	1	0	0	0	2	2	0	0	5	5	6	4	5	5	6	5	3	6	5	6	5	6	6	3	5	3	5	5	6	4	4	2	2	4	0	0
0	3	4	4	4	3	1	0	2	2	0	1	0	2	0	0	0	0	2	2	1	0	5	5	6	5	4	6	4	4	6	6	5	4	4	3	5	4	4	4	5	4	6	4	4	2	1	4	0	0
1	3	4	4	4	4	1	1	1	1	0	1	0	0	1	0	0	0	2	2	0	0	5	6	5	5	6	4	5	5	6	5	6	5	5	6	5	5	6	5	5	6	5	4	1	3	4	4	0	0
0	3	4	3	3	3	1	0	1	1	0	1	2	0	2	0	0	0	0	2	1	1	6	4	5	5	4	5	6	3	4	5	4	6	3	4	4	5	4	4	5	4	5	3	3	1	2	1	2	0
0	3	3	3	2	3	2	3	1	2	1	1	1	1	2	2	1	2	2	1	0	0	3	2	3	5	1	2	6	2	4	5	3	4	6	3	5	6	2	4	6	2	3	3	3	3	2	3	0	1
0	4	3	3	4	3	2	1	2	1	0	2	1	1	1	0	1	0	2	2	0	0	5	5	6	5	5	6	4	5	6	5	3	4	4	5	5	4	4	5	5	5	6	4	3	2	1	4	0	0
1	3	4	3	3	3	3	1	2	2	0	1	3	0	2	0	2	0	2	2	0	0	5	5	4	5	5	6	6	5	6	6	5	6	5	6	6	5	5	5	6	6	6	3	3	2	2	3	0	0
0	4	3	3	3	3	2	2	2	1	0	1	2	0	2	1	2	0	2	1	0	0	5	5	3	4	5	4	6	4	4	5	4	4	4	5	3	5	5	4	5	4	4	3	3	2	2	3	0	1
1	3	4	3	4	3	1	0	0	2	0	2	0	0	3	0	0	0	2	2	0	0	5	5	3	4	5	5	6	6	6	6	5	5	5	6	5	4	6	5	5	6	5	4	4	4	3	3	0	0
1	3	3	3	3	3	3	2	2	3	1	1	3	3	1	2	1	1	2	2	0	0	5	2	4	5	3	5	5	3	5	6	4	5	5	4	5	5	5	4	6	4	5	3	2	3	1	3	0	0
0	4	4	4	3	3	0	0	3	2	0	0	0	0	0	0	0	0	2	2	0	0	5	6	5	5	4	5	6	5	4	6	6	5	5	6	6	6	6	4	6	6	6	4	4	2	3	4	0	0
0	3	3	3	2	2	1	1	2	3	1	1	1	2	1	1	2	0	2	1	0	1	5	5	3	5	5	4	5	6	5	6	5	4	5	5	3	5	5	3	5	5	3	2	2	2	2	1	0	1
0	4	4	4	3	4	3	1	2	3	1	1	2	0	2	0	1	0	2	1	1	0	5	5	5	5	5	5	6	5	4	5	4	6	4	4	5	6	3	6	6	5	6	4	4	3	3	4	0	1
1	2	4	3	3	4	1	1	0	1	0	1	1	0	1	0	1	1	2	2	0	0	4	5	4	5	5	5	6	6	6	5	5	5	4	6	5	4	5	5	5	5	6	3	4	2	3	4	0	0
0	4	4	4	4	4	2	1	0	1	0	1	2	1	1	0	1	1	2	2	0	1	5	4	6	5	5	6	6	4	6	5	4	6	5	5	6	6	4	5	5	4	6	4	4	3	3	4	0	0
1	2	3	2	2	3	3	1	3	1	3	2	3	3	3	0	3	1	2	2	0	0	3	4	5	4	4	6	5	5	6	5	3	4	5	1	2	5	5	2	6	3	6	3	2	2	2	2	0	0
1	4	3	3	3	3	2	2	2	2	0	1	1	0	1	0	1	0	2	1	0	0	5	5	4	5	5	3	5	5	5	5	5	5	4	4	5	5	5	4	5	5	5	4	2	2	2	2	0	1
0	2	4	3	4	4	1	1	2	1	1	0	0	0	0	0	1	1	1	1	1	0	6	6	6	4	6	6	6	6	4	4	6	6	4	6	6	4	5	6	4	6	6	4	2	2	3	3	1	1
0	4	4	3	4	4	1	1	2	3	1	1	1	0	2	0	1	0	2	2	1	0	6	5	4	4	4	3	6	4	6	6	4	5	3	6	5	5	4	5	5	5	6	3	3	2	2	2	0	0
0	3	4	2	3	3	1	1	1	2	1	2	2	0	2	1	2	1	2	1	0	0	5	4	4	4	3	5	5	3	5	4	3	6	4	2	6	4	3	5	4	3	5	3	3	2	3	2	0	1
0	4	4	2	2	3	3	1	0	1	1	3	2	1	1	2	1	0	2	2	0	1	5	4	4	5	4	3	6	3	6	6	4	4	5	4	4	5	4	4	6	3	5	3	3	2	1	3	0	0
0	2	2	1	1	2	1	3	3	3	3	3	1	1	1	3	3	2	2	1	0	0	5	6	2	4	1	4	6	1	4	6	1	3	5	2	1	4	1	1	4	3	2	1	1	3	1	1	0	1
1	3	4	3	3	3	1	0	2	1	0	2	1	2	2	1	0	1	2	2	0	0	5	4	5	3	3	5	5	4	6	3	4	5	3	3	4	3	3	4	4	6	6	3	3	2	2	2	0	0
0	3	3	3	2	3	1	1	1	1	1	1	1	0	1	0	1	0	2	2	0	0	5	5	5	4	5	4	5	4	5	5	4	5	4	4	5	5	5	3	4	5	5	3	3	2	3	2	0	0
1	4	3	4	4	4	1	1	0	0	0	1	0	0	0	0	0	0	2	2	0	0	4	6	5	5	6	6	6	5	5	6	6	5	5	6	5	4	5	4	5	6	6	4	1	4	4	3	0	0
0	2	3	2	4	4	1	2	1	1	0	1	1	1	1	2	1	0	2	2	0	0	4	3	5	5	5	5	5	5	5	5	4	6	4	6	5	5	4	5	5	5	5	1	2	2	3	2	0	0
0	3	3	3	3	2	1	0	0	2	0	1	1	0	1	0	1	0	2	2	0	0	6	4	2	5	5	4	6	4	5	6	5	4	5	4	4	4	4	3	4	4	5	3	3	3	2	3	0	0
0	3	3	3	2	3	1	0	2	1	0	1	1	0	1	0	1	0	2	1	0	0	5	4	3	5	4	4	6	4	6	6	4	4	4	5	4	4	3	5	5	4	5	3	3	3	2	2	0	1
1	4	3	3	3	3	1	0	1	2	1	1	2	0	2	2	1	0	2	2	0	0	5	4	3	4	4	5	6	4	6	5	3	4	4	4	3	4	4	3	5	4	4	3	3	3	3	3	0	0
0	4	4	4	3	3	1	0	0	1	0	0	1	0	1	0	1	0	2	1	0	0	4	5	5	4	5	6	6	5	5	6	5	4	4	6	5	6	5	6	6	5	5	3	4	2	3	4	0	1
1	4	4	4	4	4	1	0	2	2	0	1	1	0	2	0	1	0	2	0	0	2	5	6	6	4	6	6	6	6	6	6	6	6	6	6	6	6	6	6	6	6	6	3	3	3	4	4	0	2
0	4	4	4	4	4	3	2	0	3	2	0	0	0	0	0	0	2	2	2	0	0	6	6	3	6	6	6	6	6	6	6	6	6	6	6	6	6	6	1	6	6	6	4	4	1	2	4	0	0
0	0	4	3	4	3	0	0	0	1	0	0	2	0	0	0	0	0	2	2	0	0	4	3	5	2	5	5	6	6	5	3	5	6	1	6	5	2	6	5	6	6	5		3	3	2	4	0	0
0	3	4	4	2	2	3	0	3	2	2	2	3	1	2	0	3	0	2	1	0	1	4	6	4	1	4	4	5	3	2	3	2	1	4	2	6	4	2	2	2	1	4	3	3	3	2	1	0	1
0	1	3	2	2	2	3	0	1	3	1	3	1	2	3	1	3	1	2	2	1	2	6	6	6	5	4	5	5	4	5	4	5	6	4	6	5	4	1	4	4	5	5	2	2	1	1	1	0	0
0	4	3	4	4	4	1	0	0	1	0	0	1	0	1	0	1	0	2	2	0	1	6	4	6	4	5	6	6	5	6	6	6	5	3	6	6	6	6	6	6	6	6	4	4	4	2	4	0	0
0	3	4	3	4	3	0	0	0	0	1	0	0	0	0	1	1	1	2	2	0	0	2	3	4	2	4	5	5	5	5	3	4	5	3	5	6	6	4	5	5	5	6	4	4	4	4	4	0	0
1	3	4	3	1	3	3	1	3	1	2	1	3	0	2	0	3	1	2	1	1	1	5	5	1	2	6	5	6	6	6	6	6	2	3	6	2	5	1	6	6	5	5	3	3	1	1	1	0	1
0	3	4	4	3	3	1	2	0	2	1	1	1	0	0	1	2	0	2	1	0	0	3	2	4	1	3	1	4	2	4	2	2	5	4	1	3	1	2	2	3	1	5	3	4	3	2	2	0	1
0	3	3	3	4	3	1	1	0	1	0	1	1	0	1	0	1	1	2	1	0	1	5	6	6	4	6	6	6	6	5	6	5	6	5	6	5	4	5	5	6	6	6	3	4	4	3	3	0	1
0	3	4	3	3	3	1	1	3	2	1	2	1	0	1	0	1	0	2	2	0	1	3	6	4	4	4	1	4	6	3	6	2	1	2	2	4	4	3	1	6	6	5	2	3	1	2	1	0	0
0	4	3	4	3	3	0	0	0	0	0	1	0	0	0	0	0	0	2	1	2	2	6	6	4	6	6	6	6	6	6	6	6	6	4	6	6	6	6	6	6	6	6	4	3	4	4	4	0	1
1	2	3	3	2	2	1	1	2	1	1	1	1	0	1	1	2	1	0	1	1	2	4	2	3	4	3	2	5	4	4	5	2	3	3	4	4	4	3	3	4	2	4	4	2	3	2	3	2	1
0	4	3	4	3	3	0	0	0	0	0	1	0	0	0	0	0	0	2	1	2	2	6	6	4	6	6	6	6	6	6	6	6	6	6	4	6	6	6	6	6	6	6	4	3	4	4	4	0	1
0	4	4	4	3	3	1	0	0	1	1	0	1	2	0	0	1	1	2	2	0	1	5	4	3	5	4	6	6	6	6	6	4	5	4	4	6	6	5	6	6	6	6	4	4	4	2	4	0	0
1	1	3	3	1	2	1	0	3	3	1	0	1	2	0	2	3	2	2	1	0	2	5	2	6	4	4	1	5	5	1	6	6	2	5	4	4	6	5	6	5	4	4	2	4	1	2	1	0	1
0	4	4	4	4	4	1	1	0	1	0	0	0	3	0	0	0	0	2	2	0	0	6	6	6	6	5	6	6	6	6	6	4	6	5	6	6	6	6	6	6	6	6	4	1	3	4	3	0	0
0	4	4	4	4	4	1	1	3	2	1	0	0	0	2	0	1	2	2	1	2	0	5	3	1	6	6	6	6	6	6	6	6	6	4	4	6	6	6	4	3	6	6	4	4	1	2	2	0	1
0	4	4	4	4	4	2	0	3	2	0	0	0	0	0	0	0	2	2	2	0	0	6	6	3	6	6	6	6	6	6	6	6	6	6	6	6	6	6	6	6	6	6	4	4	1	2	4	0	0
0	3	4	3	3	3	1	1	0	1	0	0	1	0	3	0	0	0	2	2	0	2	4	3	6	4	5	5	6	5	4	5	4	5	4	5	5	4	4	5	4	5	5	3	3	2	2	2	0	0
1	2	2	2	2	3	2	1	3	2	1	1	2	0	1	1	1	0	2	2	0	1	6	4	6	6	4	6	6	4	4	6	3	4	5	2	3	4	4	4	6	4	6	2	2	2	2	2	0	0
0	3	2	2	1	2	3	3	2	2	1	3	2	1	3	1	2	1	2	1	1	1	6	4	5	4	2	3	6	2	2	6	1	4	3	2	1	4	3	6	5	3	5	1	1	1	1	1	0	1
1	4	3	4	4	4	1	0	3	2	0	1	3	1	2	1	2	0	2	2	0	1	3	2	1	3	6	4	2	6	5	5	6	2	2	6	1	2	4	6	2	2	2	3	3	3	3	4	0	0
0	3	2	3	4	4	0	0	3	1	1	1	1	0	3	0	2	2	0	2	0	0	6	5	4	2	1	5	2	1	3	2	5	6	2	6	3	3	3	3	3	6	6	3	4	3	3	3	2	0
0	4	4	4	4	4	0	0	0	1	0	0	1	0	0	0	0	0	2	2	0	1	5	6	6	5	5	5	6	5	6	5	6	6	4	6	6	5	6	6	6	6	6	4	4	1	4	4	0	0
1	3	4	4	3	3	2	1	2	2	1	1	1	0	1	2	1	1	2	2	2	2	4	3	5	4	5	5	5	5	4	5	5	4	3	2	5	3	5	3	5	3	6	1	2	1	2	1	0	0
0	3	4	2	3	4	0	0	0	0	0	1	0	0	0	0	1	1	1	2	0	1	5	5	3	5	3	4	5	5	6	5	4	5	4	5	5	4	4	3	5	5	5	3	2	1	4	2	1	0
0	2	4	3	3	4	1	0	0	1	0	1	2	2	2	2	0	1	2	2	0	0	3	4	6	3	4	6	6	5	3	3	2	6	3	4	4	5	3	1	6	5	6	3	3	3	1	1	0	0
0	4	4	1	4	4	0	1	2	1	2	0	1	1	1	0	2	0	2	2	2	1	4	5	6	3	6	6	6	6	5	6	2	4	4	6	5	6	5	1	6	6	6	4	4	1	1	4	0	0
0	2	2	1	3	3	1	2	3	1	0	2	1	0	0	0	2	1	0	1	1	1	6	5	6	4	3	5	5	5	1	6	4	6	2	1	3	1	4	6	5	5	6	1	1	1	1	1	2	1
1	3	3	4	4	4	1	0	0	1	0	1	1	0	2	0	0	2	2	2	0	1	5	6	6	6	6	6	6	6	6	6	6	6	6	6	6	6	6	6	6	6	6	3	2	2	3	3	0	0
0	3	3	3	3	3	1	1	1	1	1	1	1	2	1	1	1	2	2	2	1	2	4	5	6	6	6	4	6	6	6	4	5	6	4	6	6	4	6	6	6	6	6	2	2	1	1	2	0	0
1	3	3	4	3	4	2	0	0	0	0	0	1	0	1	0	3	0	2	2	0	1	2	6	6	5	5	6	6	6	5	6	5	6	3	5	6	6	4	6	4	3	6	4	3	3	2	4	0	0
0	3	4	3	4	4	1	0	1	1	0	0	0	0	0	1	0	0	2	2	0	1	4	3	6	5	5	6	6	4	6	5	4	6	4	5	5	5	4	4	5	4	6	4	4	2	3	4	0	0
0	3	3	3	3	3	1	0	1	1	0	1	1	0	0	1	1	2	2	2	0	2	5	6	5	4	6	5	4	5	6	6	6	6	5	6	6	5	6	6	5	6	6	4	4	3	4	4	0	0
1	4	3	3	4	3	1	0	2	2	1	0	1	0	1	2	1	0	2	2	0	2	5	3	6	4	2	5	6	2	3	6	3	5	2	3	4	4	2	4	5	2	6	3	3	3	3	3	0	0
1	3	3	3	2	2	3	1	2	3	2	3	3	2	2	3	3	1	2	1	0	2	6	6	5	5	6	5	6	6	4	6	6	6	6	6	6	6	6	3	6	6	5	3	3	1	2	2	0	1
0	4	4	4	4	4	1	0	2	1	0	2	1	0	1	1	1	0	2	1	0	1	5	1	3	4	2	5	5	2	3	4	2	4	4	2	3	5	2	2	4	2	2	4	4	4	4	4	0	1
0	3	3	3	3	3	2	1	0	0	1	2	0	0	3	1	0	0	0	2	1	1	5	2	6	4	5	6	5	4	5	5	1	6	1	1	6	4	1	5	5	2	6	3	2	2	2	3	2	0
0	3	4	3	4	4	1	1	0	1	1	1	1	0	2	0	1	0	1	0	1	1	5	6	2	5	4	6	5	6	6	5	4	3	5	6	5	6	6	6	6	6	5	3	4	2	3	4	1	2
1	3	3	4	3	4	2	0	3	1	0	3	2	1	1	0	2	0	2	1	0	0	3	4	2	3	1	6	2	5	6	5	6	2	1	4	1	2	1	6	2	5	6	3	3	1	1	2	0	1
0	4	4	4	3	4	1	0	0	1	0	1	0	0	1	0	0	2	2	2	0	1	6	6	5	5	6	6	5	6	6	6	6	6	5	6	6	5	6	6	5	6	6	2	2	1	3	4	0	0
1	3	4	3	4	3	1	1	2	3	1	1	1	1	1	1	2	1	1	2	2	2	3	2	4	4	5	5	3	6	6	2	5	4	4	6	5	3	5	4	5	6	6	2	3	1	2	1	1	0
0	3	3	2	4	3	1	1	0	1	0	1	1	3	1	0	0	1	2	1	0	0	2	3	1	4	5	6	1	3	5	6	3	2	4	6	4	5	5	1	4	3	6	4	3	2	4	3	0	1
0	4	4	3	4	4	1	1	0	3	0	1	0	0	1	0	1	0	2	1	0	1	4	2	6	5	6	6	2	6	6	5	6	6	1	6	6	5	6	6	3	5	6	4	4	1	2	2	0	1
0	4	4	4	4	4	1	0	0	1	0	0	0	0	0	0	0	0	2	2	0	0	6	6	2	4	6	5	6	6	6	6	6	4	4	6	6	4	6	6	4	6	6	4	4	4	4	4	0	0
0	2	3	4	2	2	2	1	2	2	1	1	0	2	1	2	1	2	2	2	1	0	5	5	5	3	4	5	5	5	6	6	5	6	5	5	5	4	5	1	6	6	4	3	3	1	3	3	0	0
1	4	4	3	4	4	2	2	3	3	1	2	1	0	2	2	2	0	2	2	0	1	2	5	6	3	5	6	6	6	6	6	6	4	4	5	4	4	1	5	4	5	6	2	2	2	2	2	0	0
0	4	4	3	4	4	1	0	2	2	1	1	0	0	1	0	1	1	2	1	0	1	2	5	3	5	6	2	6	5	6	2	5	3	2	6	4	4	2	6	2	2	4	4	4	2	4	4	0	1
0	3	4	4	4	4	1	0	1	1	0	0	1	1	2	3	1	1	2	2	0	1	6	6	6	6	6	5	6	6	6	6	6	6	5	5	5	6	6	5	6	6	6	4	4	4	4	4	0	0
0	4	4	2	4	4	1	1	2	1	2	3	0	0	1	0	1	1	2	1	0	1	4	3	6	2	2	5	5	5	4	3	3	2	6	1	4	6	1	4	5	6	6	3	4	1	2	2	0	1
1	3	4	3	4	4	1	1	2	0	0	1	1	2	1	0	1	0	2	2	2	2	4	1	4	4	4	4	5	5	1	5	5	5	1	6	2	3	4	1	6	6	6	3	4	1	4	4	0	0
0	4	3	2	3	2	1	2	2	1	2	2	1	1	1	2	1	1	2	1	2	2	5	6	1	2	3	2	6	5	6	2	3	2	4	5	4	5	5	5	5	4	3	3	3	2	3	3	0	1
0	2	4	3	3	3	1	0	2	1	1	2	0	1	1	0	1	0	2	1	1	2	5	6	6	4	6	6	6	6	6	6	6	6	6	6	6	6	6	6	6	6	6	3	2	2	1	2	0	1
1	4	3	3	4	3	2	0	1	1	0	1	1	0	2	0	1	1	2	1	0	1	5	3	4	2	3	6	5	2	6	5	4	6	4	2	5	5	1	6	2	4	6	4	3	2	2	1	0	1
0	4	3	2	4	4	2	1	3	0	0	1	2	0	0	1	0	0	1	0	0	1	6	1	1	1	6	1	6	1	1	3	3	1	5	6	6	3	1	6	2	6	6	4	4	4	4	4	1	2
0	4	4	4	4	4	0	1	1	0	1	0	0	0	0	2	0	2	0	0	2	2	3	2	3	1	4	1	1	4	3	2	3	3	1	6	3	1	4	4	2	4	3	4	4	1	4	4	2	2
0	4	4	4	4	4	0	0	0	1	0	0	0	0	0	0	0	0	2	2	0	0	6	6	6	6	6	6	6	6	6	4	6	1	4	6	4	6	6	6	4	6	6	4	4	4	4	4	0	0
0	3	4	2	4	4	0	1	1	1	0	1	0	0	0	0	1	0	2	1	0	0	4	5	6	2	4	5	6	4	6	5	3	6	2	6	5	4	5	5	6	6	6	4	4	2	2	4	0	1
0	4	4	3	4	3	2	1	2	1	3	3	0	1	0	1	2	0	0	2	0	1	5	4	3	5	2	2	6	3	5	6	5	2	1	2	2	5	2	3	6	4	2	2	2	2	2	3	2	0
0	2	2	4	2	2	2	1	3	3	2	3	3	2	1	1	2	0	1	2	1	2	4	3	4	3	3	3	6	3	5	6	1	3	3	4	2	3	2	3	6	4	3	2	1	2	1	2	1	0
0	3	3	3	4	3	0	0	0	1	0	0	0	0	1	0	1	0	2	2	0	0	1	4	6	1	6	6	6	6	6	1	6	2	2	6	6	2	6	1	6	6	6	3	3	2	4	4	0	0
1	2	3	2	1	1	2	1	3	2	2	3	2	2	3	0	0	1	1	1	2	1	6	4	5	4	5	4	5	4	5	5	6	6	5	4	4	5	4	5	5	5	5	1	1	1	1	1	1	1
0	3	4	3	4	3	1	0	1	1	0	1	1	1	1	0	2	0	1	1	2	1	4	5	5	5	5	5	6	6	6	5	5	6	4	5	5	5	6	6	5	5	5	3	3	1	4	4	1	1
0	4	4	4	4	4	1	0	1	1	0	0	1	0	3	0	0	1	2	0	0	1	6	6	3	6	1	6	6	1	3	6	6	1	6	6	2	6	6	6	6	1	1	4	1	4	4	4	0	2
0	4	4	3	3	4	2	1	1	1	1	1	1	0	2	2	1	0	2	2	0	0	5	4	2	5	4	4	6	2	5	6	3	4	3	4	3	3	3	4	5	5	6	2	2	2	3	2	0	0
0	4	4	4	4	4	1	1	0	1	0	1	2	3	0	0	1	0	0	2	0	0	6	1	3	1	6	6	6	6	6	6	1	6	1	1	3	1	3	6	6	1	6	4	4	1	2	4	2	0
0	4	4	4	4	4	1	2	2	3	1	1	2	0	2	2	2	0	0	1	0	1	5	2	6	5	1	6	6	1	6	6	1	6	5	1	6	4	1	6	1	1	6	3	2	1	2	1	2	1
0	3	3	3	3	3	0	0	0	0	0	0	2	0	0	3	0	1	2	2	0	0	5	5	2	4	5	4	5	3	5	5	5	5	5	5	3	5	5	5	5	5	5	4	4	3	4	4	0	0
0	4	4	4	4	3	1	0	0	2	0	1	1	0	1	0	1	0	2	2	0	0	5	4	4	4	5	6	6	4	5	6	5	6	5	6	5	5	5	6	5	5	5	2	3	1	2	3	0	0
0	3	4	4	3	3	1	1	0	1	0	1	2	0	0	1	1	1	2	1	0	2	6	4	5	5	6	5	6	6	6	6	5	6	6	3	5	4	5	5	6	4	6	4	4	3	3	4	0	1
0	3	4	3	3	3	1	1	1	3	1	1	1	0	1	0	1	0	0	1	0	2	5	4	5	4	2	5	5	2	4	5	4	4	4	5	4	4	3	3	3	5	6	4	4	2	4	3	2	1
1	3	4	3	4	4	1	0	2	3	0	2	1	0	3	1	1	0	2	2	2	1	5	6	1	5	5	5	6	4	4	4	6	1	6	6	2	5	6	4	6	6	6	4	3	2	4	4	0	0
0	3	3	3	3	3	1	2	1	3	0	1	1	1	3	1	0	1	3	3	2	1	4	6	5	4	5	4	5	5	5	6	6	4	6	6	5	5	5	5	6	5	6	3	3	3	3	4
1	4	4	3	3	3	1	2	2	1	0	1	1	0	2	1	1	0	2	2	0	0	2	3	2	4	5	3	3	5	5	6	4	4	5	3	2	4	4	2	5	5	4	4	3	2	3	3	0	0
0	3	4	3	3	3	1	0	0	1	0	0	1	0	1	2	2	0	2	2	0	0	5	5	3	5	4	6	6	4	5	5	4	6	5	6	2	5	4	6	6	5	6	4	4	1	3	4	0	0
1	3	4	3	4	4	1	1	0	1	1	0	0	0	1	1	0	0	2	2	0	1	5	5	5	5	5	6	6	6	6	6	5	6	5	5	5	6	4	4	5	5	5	4	4	1	3	3	0	0
0	4	4	4	4	3	1	1	1	1	0	1	1	0	1	0	1	0	2	1	0	1	6	5	6	5	4	6	5	5	6	6	5	5	6	5	6	6	5	6	5	6	5	3	4	4	3	4	0	1
0	4	4	3	4	3	1	1	0	1	0	1	1	1	1	0	1	0	2	1	1	0	5	3	3	2	5	4	5	5	5	5	4	5	4	5	4	4	5	5	5	4	6	4	4	3	2	4	0	1
0	4	3	3	3	3	1	1	1	1	0	0	0	0	1	0	1	0	2	2	0	0	6	5	5	5	4	4	6	4	6	5	5	6	5	5	5	5	5	6	5	5	6	3	3	3	2	3	0	0
0	4	3	4	3	3	1	0	0	1	0	0	1	0	2	0	1	0	2	2	2	0	4	2	2	5	4	5	2	6	6	4	3	1	1	4	4	3	3	5	4	2	5	4	4	3	4	3	0	0
0	2	4	4	3	3	1	0	0	1	0	1	1	0	0	0	1	0	2	2	0	0	5	4	2	4	4	6	5	4	4	5	4	4	6	6	4	3	5	5	4	4	5	4	4	3	2	2	0	0
0	4	3	3	4	4	1	0	0	1	0	1	1	0	1	1	0	0	2	2	0	0	6	5	5	6	5	3	6	6	5	5	6	4	5	6	5	5	5	5	5	5	6	3	3	2	2	3	0	0
0	3	3	3	2	3	1	1	1	1	1	2	1	1	1	1	1	0	2	1	1	0	4	4	3	5	4	5	6	5	5	6	5	4	3	5	3	4	5	3	3	4	5	2	2	1	1	1	0	1
1	3	3	3	2	2	2	2	0	3	0	1	1	0	1	1	1	1	2	1	1	2	5	1	5	2	3	2	6	4	3	4	1	1	1	1	6	2	5	5	6	3	6	2	3	2	2	2	0	1
1	4	3	3	3	4	1	1	2	1	1	1	1	0	1	0	0	0	2	1	0	0	5	6	4	4	4	5	6	4	6	6	5	6	4	5	5	5	4	6	6	6	5	4	4	1	4	4	0	1
1	3	4	3	2	3	1	1	1	2	1	1	1	1	1	1	0	1	2	2	0	0	5	4	3	4	5	3	5	4	2	5	6	6	6	6	5	5	5	4	6	6	5	3	4	1	2	2	0	0
0	3	4	4	3	4	2	2	1	1	0	0	1	0	0	0	1	0	2	1	1	0	5	5	4	3	5	6	6	5	6	3	5	6	4	5	6	4	4	5	4	5	6	4	4	2	3	4	0	1
1	3	3	3	3	3	2	1	2	2	0	1	3	0	1	0	1	0	2	2	0	0	5	6	4	2	4	6	6	5	6	5	5	4	4	4	4	4	5	6	5	5	6	2	3	3	2	2	0	0
0	4	4	3	4	4	1	0	1	1	0	1	1	0	0	0	0	0	2	2	0	0	5	5	4	4	5	5	6	6	6	6	4	6	4	6	5	4	4	5	5	5	5	4	4	3	3	4	0	0
1	4	3	3	2	3	1	2	2	1	0	0	1	1	2	1	1	0	2	2	0	0	3	4	5	4	4	5	6	5	6	5	5	5	5	4	6	5	4	5	5	5	6	3	3	3	3	4	0	0
0	4	3	3	3	3	2	1	0	1	1	1	1	2	2	3	1	0	2	1	1	0	5	4	3	4	5	4	5	6	5	6	6	6	5	5	5	5	4	4	5	4	6	4	4	2	2	2	0	1
0	4	4	4	3	3	0	1	0	1	0	0	1	0	1	1	0	0	2	2	0	0	6	5	4	5	6	6	6	6	5	6	6	4	6	6	4	6	6	6	6	6	5	4	4	3	3	4	0	0
0	4	4	4	4	3	1	0	2	1	0	1	0	0	1	0	1	0	2	2	0	0	5	4	4	3	5	6	6	5	5	6	6	6	5	6	5	6	6	6	6	6	5	3	4	4	4	4	0	0
0	3	3	3	3	3	1	1	0	2	1	1	0	1	1	1	1	0	2	2	1	1	4	5	5	3	5	5	6	6	6	6	4	5	4	4	5	4	5	4	4	5	5	3	3	2	2	3	0	0
0	2	3	2	3	2	1	2	2	2	1	1	1	0	0	1	1	0	2	1	0	0	4	5	2	5	4	3	6	4	4	4	5	5	3	6	4	3	3	2	4	5	4	2	2	2	2	2	0	1
0	4	3	4	4	2	1	1	1	2	1	1	3	0	0	1	1	0	2	1	0	1	4	3	2	4	5	3	5	5	5	6	4	4	3	5	3	4	4	4	2	5	2	4	3	3	2	4	0	1
1	4	4	4	4	4	1	0	1	0	0	0	0	0	1	0	1	0	2	2	0	0	6	6	6	6	6	6	6	6	6	6	6	6	6	6	6	6	6	6	6	6	6	4	4	4	4	4	0	0
0	4	4	4	4	4	1	0	2	1	0	0	1	0	0	0	0	0	2	2	0	0	4	6	6	5	6	6	6	6	6	6	6	6	5	6	6	6	5	6	6	6	6	4	4	2	4	4	0	0
0	1	4	1	3	2	1	3	3	1	3	3	3	3	2	3	2	2	0	2	3	0	6	6	1	6	6	6	6	1	1	1	1	1	6	1	1	2	1	3	6	1	1	4	1	1	4	4	2	0
1	2	3	2	1	1	1	3	2	1	1	2	1	0	2	0	1	0	2	1	0	0	6	3	2	4	3	2	6	4	5	5	3	5	4	2	2	4	2	5	5	2	5	1	2	1	1	1	0	1
0	3	4	4	3	3	1	1	1	0	0	0	1	0	1	0	1	0	2	2	0	0	6	6	5	4	6	3	6	6	6	6	6	5	6	6	5	6	6	5	6	6	4	4	3	3	3	4	0	0
0	4	4	4	3	3	1	0	0	1	0	0	1	0	1	0	0	0	2	2	0	1	5	5	4	4	6	6	6	6	5	6	6	5	3	4	5	4	3	6	3	4	5	3	4	3	4	4	0	0
0	4	4	4	2	3	1	0	0	1	1	1	1	0	2	1	0	0	0	2	0	0	3	6	1	3	2	4	4	5	5	5	6	6	4	6	2	4	5	3	5	4	5	2	2	2	3	3	2	0
0	4	4	3	3	4	1	0	1	2	0	1	1	0	1	1	1	0	2	2	0	1	6	6	6	5	6	6	6	6	6	6	6	6	6	6	6	5	6	5	6	5	6	4	4	2	4	4	0	0
0	3	4	4	4	4	1	1	0	0	1	0	1	1	2	2	0	0	2	2	0	1	5	5	6	6	4	4	6	5	6	6	4	6	6	5	6	6	6	4	6	5	6	4	4	3	3	3	0	0
0	4	4	3	4	4	1	0	2	2	0	0	1	0	1	1	0	0	2	2	0	0	6	5	6	5	6	6	6	6	6	6	6	6	5	6	6	6	6	6	6	6	6	3	4	3	3	4	0	0
0	1	3	3	2	3	1	1	0	1	0	0	0	0	0	0	0	0	1	2	0	0	4	5	2	3	2	4	6	2	6	6	6	6	4	6	2	5	6	2	5	1	3	3	4	3	2	2	1	0
0	4	4	3	3	3	1	1	3	1	1	0	2	0	1	0	1	2	0	1	1	1	6	3	3	4	2	4	3	2	4	5	4	4	3	4	5	3	4	3	5	4	5	4	4	2	2	4	2	1
1	3	3	3	2	2	2	1	2	3	1	1	3	1	2	2	1	1	2	1	0	0	5	3	1	2	3	4	5	2	5	3	5	2	4	1	1	2	5	4	4	2		3	3	2	2	2	0	1
0	3	3	3	4	4	2	1	0	1	0	1	1	0	1	0	1	0	2	2	0	0	4	3	4	3	5	4	6	5	6	6	4	5	4	4	3	4	4	5	5	5	5	3	4	3	3	3	0	0
0	3	4	4	3	3	1	1	2	2	1	1	0	3	0	1	0	0	0	2	1	2	6	6	6	6	6	5	6	6	6	6	6	1	5	6	1	6	6	4	5	6	6	4	4	2	3	4	2	0
0	3	4	4	4	3	0	0	0	2	1	0	0	1	1	0	0	2	2	2	0	2	6	6	6	5	5	6	5	6	6	6	6	6	6	6	6	5	6	6	6	6	6	4	4	4	4	4	0	0
0	4	4	4	3	4	2	1	1	2	0	1	1	0	2	0	1	0	2	2	0	0	4	2	2	3	2	4	5	3	6	5	4	5	3	3	4	5	3	5	5	4	6	4	4	1	4	4	0	0
1	4	4	4	4	4	1	0	0	1	0	1	0	0	2	0	0	0	2	2	0	0	5	5	6	5	5	5	6	6	6	6	6	5	5	6	6	6	6	6	6	6	6	4	4	4	4	4	0	0
0	4	4	4	4	4	1	0	0	1	0	1	1	0	1	0	0	0	2	1	0	0	6	4	4	5	5	4	6	6	6	6	6	5	4	6	5	3	6	5	6	6	5	4	4	1	4	4	0	1
1	4	4	4	4	3	0	0	1	1	0	1	1	0	1	0	0	0	2	2	0	0	4	2	6	5	4	5	6	5	6	6	6	4	3	6	4	5	6	1	5	6	6	4	3	3	4	4	0	0
0	3	4	3	2	4	1	0	3	3	1	0	1	0	3	0	1	0	2	2	2	1	5	3	1	2	6	6	6	6	6	6	6	6	2	6	1	6	6	6	5	6	6	3	4	3	2	4	0	0
0	4	4	3	4	3	1	1	0	1	0	0	1	0	1	1	1	0	2	2	0	0	4	4	5	4	5	6	6	5	6	4	3	6	4	3	3	3	4	5	5	2	3	4	4	4	4	4	0	0
0	3	4	3	3	4	2	1	2	2	0	2	1	0	0	1	1	0	1	2	1	0	6	5	5	2	6	5	5	6	6	6	6	4	3	6	4	5	6	5	5	5	5	2	2	3	2	2	1	0
0	3	3	3	3	3	1	1	1	1	0	0	2	2	1	0	1	0	2	2	0	1	5	4	2	5	6	5	6	6	6	6	5	6	6	5	5	4	6	5	6	6	6	3	4	3	3	4	0	0
0	3	3	4	3	3	1	2	1	1	0	1	1	0	1	0	1	1	2	2	0	1	5	6	6	4	3	6	6	4	6	6	6	6	4	6	5	4	5	6	6	6	6	4	4	1	2	3	0	0
0	4	4	4	3	3	1	1	1	1	0	1	1	0	1	0	1	0	2	2	0	1	5	5	4	4	5	6	6	6	5	5	5	6	5	5	6	5	6	5	5	5	6	3	3	3	2	2	0	0
1	4	4	4	3	3	3	1	1	1	0	2	1	0	1	0	1	0	2	1	0	0	6	3	5	4	6	5	6	5	6	5	4	5	3	4	5	5	5	6	5	3	5	4	4	4	4	4	0	1
0	4	4	3	3	3	2	0	1	2	1	0	3	0	1	1	1	0	2	1	0	0	1	3	4	3	4	5	6	4	6	5	4	3	1	2	4	5	4	5	4	3	6	3	4	2	3	3	0	1
0	4	3	3	3	3	1	1	1	1	0	1	2	0	2	0	1	1	2	2	0	1	5	5	4	4	5	5	5	5	5	6	6	6	5	6	5	5	6	6	5	6	6	4	4	3	3	3	0	0
0	4	4	4	3	3	1	0	0	2	1	1	1	0	1	1	2	0	2	2	0	0	5	5	5	4	4	5	6	5	5	6	5	5	4	5	5	4	5	4	5	6	5	3	4	3	2	2	0	0
0	4	4	4	3	3	3	1	0	2	1	1	3	0	1	0	1	0	2	1	0	0	3	3	4	2	3	4	5	4	5	5	3	4	3	4	4	4	3	4	4	3	4	4	4	2	3	3	0	1
0	3	4	4	3	4	2	0	0	1	0	1	3	0	1	0	1	0	2	1	0	1	3	5	4	4	5	5	6	5	6	6	5	5	4	5	5	5	5	5	5	5	6	4	4	1	3	3	0	1
0	3	4	3	3	4	1	0	0	1	0	0	1	0	1	0	1	0	2	2	0	0	6	5	5	4	5	6	6	5	5	6	5	5	4	6	4	4	5	6	6	5	5	4	4	2	4	2	0	0
0	4	4	3	3	3	3	1	3	3	1	2	2	2	0	1	3	0	2	2	0	1	5	3	6	4	4	6	2	4	6	5	5	6	3	4	6	5	4	1	4	3	6	2	2	1	1	1	0	0
0	3	3	2	3	4	1	0	3	2	1	1	1	2	2	2	1	2	2	1	0	0	4	5	5	4	3	5	6	5	4	5	6	5	4	5	3	5	6	4	5	5	4	2	3	3	1	2	0	1
0	4	3	3	4	4	2	2	1	2	1	1	2	2	1	2	1	0	2	1	0	0	3	5	3	4	4	5	5	4	4	5	5	5	4	5	6	5	5	6	5	5	6	4	3	2	3	4	0	1
1	2	3	2	3	2	1	1	1	2	1	1	1	1	0	0	2	1	2	1	0	0	6	2	3	5	4	5	6	3	5	6	3	4	6	3	4	6	3	4	6	3	5	2	2	1	1	2	0	1
1	3	3	3	3	2	3	1	3	2	0	1	1	2	3	1	2	1	12	1	0	1	5	3	4	4	2	4	5	1	3	4	1	6	4	1	6	4	2	3	5	2	5	3	3	1	1	2		1
0	3	4	2	2	2	1	1	2	1	1	2	1	0	0	0	1	1	1	1	0	1	6	3	4	5	4	4	6	4	5	6	4	4	6	4	5	6	4	3	6	4	5	3	3	1	2	3	1	1
0	3	3	3	3	3	1	0	0	0	0	1	0	0	0	1	0	0	2	2	0	0	3	4	3	3	4	3	4	4	4	5	5	5	4	5	5	5	3	5	4	4	5	3	3	2	3	4	0	0
0	2	3	3	2	3	1	1	2	1	1	2	1	1	1	1	1	1	2	1	0	0	5	4	5	4	4	4	5	5	3	5	4	5	5	4	3	4	4	4	5	4	5	2	3	2	1	1	0	1
0	1	4	4	4	4	2	2	1	2	2	0	0	0	3	0	0	0	2	0	1	0	5	6	6	1	6	4	5	6	4	6	6	1	6	5	5	3	6	6	4	6	5	4	4	4	4	4	0	2
0	3	3	2	3	3	1	0	0	2	1	2	0	0	1	1	0	0	2	2	0	0	5	2	4	2	6	4	5	6	6	6	5	5	3	4	4	2	4	6	4	4	4	3	3	3	4	3	0	0
0	3	4	3	2	2	3	1	2	2	1	2	2	0	2	2	2	0	2	1	0	1	5	2	2	4	4	5	6	4	4	6	4	5	4	3	3	4	2	2	4	2	2	3	3	2	2	1	0	1
0	4	4	3	2	2	0	0	2	3	1	1	1	1	1	0	2	0	2	2	0	0	2	3	2	2	4	5	2	3	4	5	2	2	1	5	4	5	4	3	5	2	6	2	3	2	1	2	0	0
0	3	4	4	3	3	1	1	1	1	0	1	1	1	2	1	0	0	2	1	0	0	5	6	3	4	5	5	4	4	5	4	6	6	4	6	2	4	6	6	4	6	1	3	3	2	2	2	0	1
1	4	3	3	3	3	1	0	0	1	1	1	1	0	0	0	1	1	2	2	0	0	5	6	4	4	5	6	6	5	4	4	5	6	5	4	5	3	4	4	6	5	5	3	3	2	2	4	0	0
0	3	3	3	3	3	0	0	0	0	0	0	1	0	0	2	2	0	2	2	0	0	4	3	6	4	6	6	4	6	6	5	4	6	3	5	6	4	4	6	4	4	6	3	3	3	3	3	0	0
1	4	4	3	4	4	1	1	1	1	0	1	0	0	2	0	0	0	2	2	0	0	5	5	4	5	6	6	6	4	5	6	5	5	4	5	5	6	4	4	6	5	5	3	4	1	1	1	0	0
1	2	3	3	3	3	2	1	0	1	1	1	1	2	0	2	0	1	2	2	0	0	2	3	4	2	1	1	4	1	2	1	1	2	1	1	4	1	1	5	2	1	5	3	3	3	2	2	0	0
0	3	4	2	1	2	1	2	2	2	2	1	1	0	1	1	2	1	0	1	2	0	5	5	1	2	3	4	6	3	4	5	3	2	5	2	3	5	2	1	5	2	3	4	3	1	1	1	2	1
1	3	4	4	4	4	1	1	2	1	0	0	1	0	1	0	1	0	2	2	0	1	6	6	5	4	5	6	5	5	6	5	4	2	5	5	4	4	5	4	5	4	5	4	3	3	3	4	0	0
1	3	4	3	1	2	1	1	2	3	2	3	1	2	1	0	3	0	1	1	2	0	4	2	6	2	2	6	4	2	1	5	1	5	1	1	2	1	2	2	2	2	6	2	3	3	1	1	1	1
0	2	3	2	2	3	0	2	2	2	1	1	2	0	0	0	1	0	2	1	0	0	3	5	5	4	3	5	6	2	4	5	3	4	2	3	4	4	3	3	5	4	5	3	2	2	2	3	0	1
0	4	4	4	3	3	1	1	0	1	1	1	1	0	0	1	1	1	2	2	0	0	5	5	4	5	6	5	6	5	5	6	5	4	5	5	3	5	5	4	6	5	4	3	4	3	3	4	0	0
0	4	4	4	4	4	0	0	0	3	0	0	0	0	0	0	0	0	0	2	0	0	5	4	5	4	5	5	6	5	6	6	6	6	5	5	6	5	6	5	6	5	6	4	4	2	4	4	2	0
0	3	3	4	3	3	1	1	0	1	0	1	1	0	1	1	1	0	2	1	0	0	2	1	4	4	3	4	5	4	5	4	3	5	3	3	5	3	3	2	2	3	4	2	4	2	3	3	0	1
0	3	3	3	3	3	2	2	3	2	1	3	2	0	2	0	2	1	2	1	0	0	2	4	5	3	2	4	4	3	5	4	4	3	3	2	2	4	3	3	3	2	5	3	3	2	1	1	0	1
0	4	3	2	4	5	0	1	0	2	0	1	1	0	0	2	1	1	2	2	0	0	5	6	4	4	6	6	6	6	5	5	6	3	4	6	5	6	6	5	6	6	4	4	4	3	4	4	0	0
0	3	3	3	2	3	1	1	0	2	0	2	0	0	0	2	0	0	2	1	0	0	5	2	4	3	4	4	5	4	6	6	3	4	4	4	5	5	4	2	6	3	5	3	3	2	4	2	0	1
0	3	3	3	3	2	2	2	2	2	1	1	0	0	2	1	1	0	2	1	0	1	5	4	3	4	4	4	6	4	4	5	4	4	4	4	4	4	4	3	5	4	4	3	2	2	2	3	0	1
0	2	3	3	4	4	1	2	3	2	2	1	1	0	0	3	2	0	2	1	0	0	2	3	6	4	5	3	6	4	6	5	4	4	6	2	5	4	4	3	6	3	6	2	3	3	2	2	0	1
1	4	4	4	2	3	1	0	0	2	0	1	0	0	1	0	1	0	2	2	0	0	1	4	2	2	5	5	6	5	6	6	2	6	4	4	2	6	4	5	6	4	4	3	3	1	1	2	0	0
0	3	4	2	4	4	1	1	2	1	0	2	2	0	1	1	1	0	2	1	0	1	5	2	6	4	5	6	6	5	6	5	5	6	4	5	5	4	3	6	5	4	6	3	2	2	2	4	0	1
1	3	3	4	3	3	1	1	2	2	0	2	2	2	1	1	1	0	2	2	0	0	4	3	6	4	5	6	5	6	5	5	6	4	5	4	5	6	5	4	5	5	6	2	2	3	1	1	0	0
0	3	4	3	3	3	1	0	3	1	0	0	0	1	1	0	1	0	2	1	0	1	5	6	4	3	3	6	5	5	6	5	6	5	5	6	5	5	5	5	6	6	5	3	3	1	2	4	0	1
0	3	4	4	3	3	0	1	1	0	1	0	0	0	0	0	1	1	2	2	0	0	1	4	3	1	6	4	1	4	5	2	6	5	1	6	3	1	4	5	1	4	5	3	2	3	1	2	0	0
0	4	4	4	4	4	1	0	0	1	0	0	0	0	1	0	0	1	2	1	0	1	5	6	5	4	6	6	6	6	6	5	6	5	4	6	6	5	6	6	5	6	6	4	4	4	4	4	0	1
0	4	4	4	4	4	1	0	0	0	0	0	1	0	2	0	0	0	2	2	0	0	5	6	6	5	6	4	6	5	6	6	3	6	5	6	2	5	6	1	6	5	6	4	4	2	4	4	0	0
0	4	4	4	3	4	1	1	2	1	0	1	0	0	2	0	1	0	2	2	0	0	4	5	3	3	4	6	5	5	3	6	3	4	5	4	2	4	4	3	5	4	5	4	2	4	3	4	0	0
0	4	4	4	3	3	2	1	2	1	1	1	3	1	0	0	1	0	2	2	0	0	5	3	2	3	2	4	6	1	6	5	1	6	3	1	4	2	2	5	5	6	6	2	2	1	1	2	0	0
0	4	3	3	3	3	1	0	2	1	1	0	1	3	2	0	1	1	2	1	0	0	5	2	1	3	3	4	5	4	5	5	3	2	1	6	4	3	3	4	3	3	4	4	4	3	3	4	0	1
1	3	4	4	4	3	3	1	2	3	2	0	3	3	1	1	3	0	2	2	0	0	6	2	6	4	6	6	6	5	4	6	5	6	4	4	5	5	5	4	6	6	6	4	4	3	4	4	0	0
1	2	3	2	2	2	1	1	2	2	1	1	2	1	1	0	1	0	2	3	0	0	4	5	4	4	3	5	4	3	6	5	5	4	3	4	4	4	4	5	3	4	5	3	4	2	2	3	0
0	4	3	3	3	3	1	0	0	1	0	1	1	1	1	0	1	0	2	2	0	0	3	5	4	3	5	6	4	3	5	5	4	4	2	4	4	4	3	5	4	4	5	3	4	2	2	3	0	0
0	4	4	4	3	3	1	0	0	1	0	1	1	1	1	0	1	0	2	2	0	0	5	3	3	3	2	6	6	2	5	5	2	3	2	2	5	2	1	4	5	5	6	3	4	1	2	2	0	0
0	3	4	4	4	4	2	2	0	1	0	1	0	0	0	0	0	1	2	2	0	0	5	4	6	5	6	4	5	6	6	6	6	6	6	6	6	5	5	6	6	6	6	4	4	4	3	3	0	0
0	2	3	3	4	2	1	1	0	1	1	0	0	2	1	0	1	0	1	2	0	0	5	5	4	5	5	4	5	5	4	5	5	5	5	4	5	5	4	4	5	5	5	3	3	2	4	4	1	0
0	4	4	4	2	2	1	1	1	2	0	0	1	2	3	3	0	0	2	2	1	0	6	6	5	4	6	2	6	6	5	6	6	4	5	5	6	6	6	4	4	5	6	3	4	3	2	2	0	0
0	4	3	4	4	3	2	1	1	1	0	1	1	0	1	0	1	0	2	2	0	0	3	3	2	4	2	2	5	3	5	4	2	3	3	5	4	3	2	4	5	3	6	4	4	3	3	2	0	0
1	4	4	4	4	4	2	2	0	0	0	1	2	0	0	1	1	0	2	2	0	0	4	4	6	1	2	4	5	4	5	5	5	3	4	5	3	3	4	5	4	4	3	4	2	2	4	4	0	0
0	4	4	3	3	4	1	1	1	0	0	0	1	0	2	0	0	0	2	2	0	0	3	5	1	3	5	4	6	2	6	5	3	6	2	4	5	5	2	5	5	4	4	3	4	3	2	3	0	0
1	3	3	4	3	3	2	0	2	3	0	1	2	0	2	3	1	0	2	2	0	2	3	1	1	1	4	5	5	5	5	5	5	2	6	6	2	3	4	5	2	5	2	2	2	1	4	4	0	0
1	4	4	4	3	3	2	0	2	2	1	1	0	1	0	2	1	1	2	1	1	2	5	3	4	5	2	1	3	2	6	6	5	5	4	5	2	6	6	2	6	6	2	3	3	3	3	4	0	1
0	4	4	4	3	4	1	2	0	1	0	1	1	2	2	0	0	1	2	2	1	2	5	2	3	2	6	2	6	6	5	4	6	6	3	6	4	2	6	5	6	4	6	2	1	2	2	4	0	0
1	4	4	4	4	4	1	0	0	0	0	1	1	0	1	0	1	0	2	2	0	1	6	5	5	4	4	6	6	5	5	5	5	6	4	4	5	5	4	5	6	5	6	4	4	3	4	4	0	0
0	4	4	4	4	4	1	0	0	0	0	0	1	0	0	0	0	0	2	2	0	1	6	6	6	6	4	5	6	4	4	6	6	5	6	5	6	6	4	6	6	6	6	4	4	2	4	4	0	0
0	3	3	2	2	3	1	0	0	0	1	1	0	1	1	3	0	0	0	1	0	0	3	1	1	2	1	1	4	3	3	5	2	1	2	2	1	1	1	4	2	2	1	4	3	2	3	2	2	1
0	4	3	3	3	3	1	1	0	2	0	2	1	1	1	0	1	1	2	1	0	0	4	4	6	5	4	6	6	4	5	6	5	4	5	5	5	4	4	3	6	3	5	4	4	1	2	3	0	1
0	4	4	4	4	4	1	0	2	1	0	0	1	0	1	0	1	0	2	1	0	0	5	5	5	4	5	4	6	5	6	6	5	6	4	5	6	6	5	5	6	5	6	4	4	1	3	4	0	1
0	2	4	3	2	1	3	1	3	3	1	0	0	1	3	1	1	0	1	2	0	0	5	6	1	5	1	2	4	2	6	6	1	3	4	2	3	2	1	5	5	2	6	2	3	1	1	1	1	0
0	3	4	4	3	4	1	0	0	0	0	0	0	0	0	0	0	0	2	1	0	1	6	6	4	6	6	6	6	6	4	6	6	5	6	6	3	6	6	4	6	6	4	4	4	4	4	4	0	1
0	3	4	3	2	3	1	1	1	3	0	1	1	1	0	1	0	0	2	2	0	0	4	3	3	4	4	5	6	5	5	6	4	4	4	3	3	5	5	4	5	4	5	3	3	1	2	2	0	0
0	4	3	3	3	3	1	2	0	1	1	1	1	0	3	1	1	1	2	1	0	0	4	2	5	2	4	5	4	5	3	5	5	4	3	5	4	4	5	4	4	4	5	4	4	3	2	3	0	1
0	3	3	2	3	3	1	0	2	1	1	3	1	3	2	2	3	1	2	1	0	0	2	6	5	3	3	6	6	4	6	4	6	6	3	6	3	3	2	4	4	6	6	1	3	1	1	1	0	1
0	2	3	2	1	2	2	2	3	3	2	1	1	1	0	2	2	1	2	1	1	0	3	1	2	3	4	6	6	2	2	6	2	3	3	6	2	6	2	1	6	2	1	2	1	1	1	1	0	1
0	2	4	4	4	3	2	1	0	1	2	0	1	0	1	0	0	0	2	2	1	2	3	6	1	1	6	2	6	1	5	2	4	6	1	6	6	6	6	5	6	6	6	2	4	1	3	4	0	0
1	4	4	4	3	3	1	0	1	1	0	1	1	1	1	0	1	0	2	2	1	1	6	6	6	6	6	6	6	6	6	6	6	6	6	6	6	6	6	6	6	6	6	3	4	1	2	3	0	0
0	3	3	2	3	3	1	2	0	1	1	1	1	0	3	1	1	1	2	1	0	0	4	3	5	3	2	4	5	3	5	5	4	5	4	4	4	4	4	4	4	4	5	4	4	2	4	4	0	1
1	3	3	3	3	3	0	1	0	0	1	0	1	0	1	0	0	2	2	2		0	4	4	2	4	3	3	5	3	4	4	5	5	5	5	4	4	4	3	5	5	4	3	2	2	3	4	0	0
0	3	4	4	2	3	1	1	2	1	1	0	1	0	1	1	1	1	2	2	0	0	4	3	3	4	5	4	6	5	3	6	4	6	5	4	3	4	4	3	6	2	4	4	3	1	3	3	0	0
0	3	4	3	3	4	1	0	0	1	0	0	0	1	2	1	0	0	2	1	0	0	4	1	3	4	3	4	5	3	3	5	1	2	5	3	3	3	1	3	3	2	2	2	3	2	2	2	0	1
1	3	4	3	4	3	1	0	2	2	0	1	1	0	2	0	1	0	2	1	1	1	5	5	6	4	6	6	5	5	6	5	6	4	2	6	4	5	3	4	5	5	6	4	4	2	3	2	0	1
1	4	3	3	2	2	3	1	3	3	2	0	1	0	2	1	1	0	2	1	0	2	4	3	3	4	6	4	3	4	4	6	5	3	3	3	3	3	3	1	5	3	2	2	2	3	3	4	0	1
0	3	4	3	3	4	0	0	0	1	0	1	0	0	1	0	1	0	2	1	0	0	6	4	6	5	6	5	6	5	6	6	6	6	5	6	6	6	5	1	6	6	6	3	3	2	2	2	0	1
0	1	3	3	3	3	0	1	2	0	1	3	3	2	3	3	1	0	2	2	1	0	2	1	4	3	4	5	6	3	4	6	1	4	4	1	3	1	1	1	3	2	4	2	1	1	1	1	0	0
0	3	4	4	3	4	3	3	3	3	3	3	3	3	3	3	3	0	2	2	2	1	6	4	5	4	6	6	6	6	6	6	3	1	4	6	6	3	3	6	6	6	6	4	4	4	4	4	0	0
0	3	4	4	2	3	2	1	0	2	1	1	1	2	2	1	2	0	2	1	0	0	5	4	3	2	3	4	5	4	5	6	5	5	4	4	3	4	3	5	5	4	4	3	4	1	1	2	0	1
0	4	3	4	3	3	1	1	1	1	0	1	1	0	2	0	0	1	2	2	0	0	4	3	3	1	4	2	6	6	4	5	4	4	3	6	4	3	5	6	4	6	3	4	3	1	3	3	0	0
1	3	4	2	4	3	2	1	3	3	0	3	2	2	3	2	3	2	2	2	0	0	6	6	5	5	6	6	6	6	3	3	6	3	6	6	5	6	6	6	6	6	6	2	3	3	2	2	0	0
0	4	4	4	3	4	2	0	2	1	0	0	1	0	2	0	1	0	2	2	0	0	5	6	4	4	6	4	6	5	4	6	5	5		3	3	4	5	4	4	4	4	3	4	1	3	3	0	0
0	4	4	4	4	3	1	0	0	1	0	1	1	0	0	0	1	0	2	2	0	0	6	6	5	3	5	6	6	6	5	6	6	6	4	6	6	6	6	6	6	6	6	4	4	1	2	2	0	0
1	3	3	3	2	1	0	0	1	0	0	1	0	0	0	0	0	0	2	2	0	0	5	3	5	3	1	3	5	2	6	5	2	6	2	2	2	2	2	4	3	2	6	3	3	2	2	2	0	0
0	4	4	4	3	3	2	0	1	1	0	1	1	1	2	1	1	0	2	2	0	1	5	5	2	5	5	6	6	4	6	6	4	6	6	6		6	5	4	6	6	5	3	4	4	4	4	0	0
0	3	3	2	2	2	1	1	2	2	1	1	1	0	0	0	2	0	2	2	0	0	5	3	3	3	5	4	5	4	6	5	4	6	6	5		5	5	3	5	4	5	3	2	2	2	1	0	0
1	4	3	3	3	4	1	0	0	1	1	1	1	1	0	3	1	0	2	2	0	0	6	3	2	2	4	5	6	4	5	6	4	5	2	5	6	4	4	2	5	4	5	4	4	1	3	4	0	0
0	4	3	3	4	3	1	1	3	3	1	3	1	0	1	1	1	0	2	2	0	1	5	5	6	4	5	6	5	6	5	5	5	3	3	6	6	5	5	5	5	5	6	1	3	2	2	4	0	0
0	2	3	2	3	2	2	0	3	3	0	2	3	0	3	1	3	0	2	2	0	0	5	3	6	5	2	6	5	1	6	5	2	4	5	1	6	5	3	4	5	1	6	3	4	1	2	2	0	0
0	4	4	4	4	3	2	1	0	1	0	1	1	0	2	1	1	0	2	2	0	0	5	5	5	4	5	5	6	5	6	5	6	5	4	5	6	5	5	6	6	6	6	4	4	2	2	3	0	0
1	2	4	2	4	4	2	0	0	1	0	0	1	0	1	0	1	0	2	2	0	0	6	5	6	4	6	6	6	5	5	6	6	5	4	6	6	4	3	5	6	6	6	4	3	2	3	4	0	0
0	3	4	3	3	4	1	0	2	2	0	0	1	0	2	1	1	0	2	2	0	0	5	4	2	5	4	5	5	3	6	4	3	3	4	3	5	4	4	4	6	3	5	4	4	3	4	4	0	0
0	2	3	3	3	2	2	0	2	1	0	2	1	2	2	0	2	2	2	1	1	0	5	3	6	4	5	6	5	5	6	5	6	4	6	3	6	5	4	6	5	5	6	2	2	2	3	1	0	1
0	3	4	2	3	2	2	0	2	3	1	1	1	0	1	0	2	0	2	1	0	0	6	4	2	5	5	4	6	5	4	6	5	4	4	4	5	5	6	4	6	6	4	2	3	2	1	2	0	1
0	3	3	3	4	3	2	0	0	1	0	0	1	0	1	0	0	0	2	1	0	0	3	4	5	2	2	5	6	3	4	5	2	3	3	6	5	5	5	3	6	6	6	4	4	3	3	4	0	1
1	2	3	2	3	3	2	0	2	3	1	1	3	2	1	0	1	0	2	2	1	1	5	6	1	3	4	1	4	4	5	3	6	1	3	6	1	5	6	6	1	6	1	4	3	3	2	2	0	0
0	4	4	3	3	3	2	0	1	2	0	1	1	0	2	3	1	0	2	2	0	0	5	6	4	5	5	6	6	5	6	5	6	6	3	6	5	4	6	6	5	5	5	4	3	4	3	4	0	0
1	2	2	1	1	2	3	1	2	1	0	2	1	0	1	0	2	0	2	2	0	0	4	6	3	5	4	2	6	3	5	5	5	5	4	3	2	1	5	5	5	3	4	1	2	3	2	1	0	0
0	2	3	4	3	3	1	1	2	1	0	1	2	0	1	0	1	0	2	1	0	0	5	3	5	5	4	4	6	4	6	5	4	5	4	4	5	4	5	4	5	4	6	3	4	2	1	3	0	1
1	4	3	4	4	4	0	0	0	0	0	0	0	0	0	0	0	0	2	2	0	0	5	5	6	4	6	6	6	6	6	5	6	6	5	6	6	6	6	6	5	6	6	4	4	3	3	4	0	0
0	3	3	3	3	3	1	0	0	3	1	1	0	0	0	1	0	0	2	1	0	0	4	5	3	3	4	5	5	5	4	5	5	5	3	4	3	4	5	4	5	5	4	2	2	3	1	1	0	1
0	3	3	2	2	3	1	0	1	2	0	1	1	0	1	1	1	0	2	1	0	0	4	5	4	4	4	4	6	4	5	5	4	5	4	4	5	4	3	4	5	5	4	2	3	3	1	1	0	1
1	4	3	4	3	4	1	1	2	2	0	1	0	2	1	0	2	2	1	0	2	2	5	5	6	4	3	6	6	5	6	5	4	5	3	4	6	6	5	4	5	5	6	3	3	1	2	2	1	2
1	3	4	3	3	3	1	1	1	1	0	1	1	0	1	0	0	0	2	2	0	0	5	5	5	4	5	5	6	5	6	5	5	4	5	5	5	6	5	4	6	5	6	3	3	4	2	3	0	0
0	3	3	4	3	3	2	2	0	1	0	0	1	0	1	0	0	0	2	2	0	0	4	2	5	1	4	5	5	5	5	6	4	5	2	5	3	4	2	5	4	3	6	4	4	3	2	3	0	0
0	3	4	3	4	4	3	1	2	2	0	1	1	0	2	0	2	0	2	1	0	0	3	2	4	5	6	5	4	5	6	3	2	4	6	2	5	5	5	6	4	5	6	3	3	3	1	2	0	1
0	2	3	3	1	1	0	0	3	3	1	2	0	0	3	0	3	0	2	1	0	0	5	5	5	5	5	3	6	5	6	6	6	6	4	6	4	5	6	5	5	6	4	1	1	2	1	1	0	1
1	4	3	4	3	3	0	0	0	2	1	1	0	0	2	1	0	0	2	2	0	0	5	3	5	2	5	4	6	5	3	5	3	5	3	3	5	2	3	6	5	3	5	3	4	3	3	4	0	0
0	3	4	4	3	3	2	1	1	3	0	1	1	0	3	0	1	0	2	2	0	0	3	4	6	4	5	6	5	4	3	5	6	6	3	6	5	6	4	5	4	5	6	4	3	3	4	3	0	0
0	3	3	3	3	3	1	1	1	1	1	1	1	0	1	2	1	0	2	2	0	0	5	6	5	5	6	5	6	6	5	6	6	4	5	6	5	5	6	5	5	6	6	3	3	3	3	3	0	0
0	4	3	4	3	3	1	1	3	2	1	3	2	0	1	1	1	0	2	0	0	2	3	6	2	2	4	6	6	6	6	6	6	6	3	4	4	3	3	5	3	4	6	3	3	1	4	4	0	2
0	4	4	4	4	3	1	0	0	1	0	1	1	0	0	1	0	0	2	2	0	1	5	2	5	2	2	5	6	4	5	6	4	6	2	2	5	2	2	5	6	2	6	4	3	3	3	4	0	0
1	2	3	2	3	3	2	0	0	1	0	3	1	0	1	1	0	0	1	1	0	0	4	5	5	3	3	5	6	4	4	6	4	6	4	3	5	5	3	4	5	4	5	3	3	2	1	1	1	1
0	4	3	3	3	3	1	0	0	1	1	1	1	0	2	0	0	1	2	2	0	1	5	2	3	3	5	6	4	4	6	5	4	6	4	4	5	5	4	5	6	4	6	3	3	2	2	4	0	0
0	3	3	3	3	3	2	1	1	1	0	1	0	0	2	0	1	0	2	1	0	0	4	3	5	4	5	5	3	5	6	2	5	5	4	6	4	4	6	5	3	5	6	3	3	3	2	2	0	1
1	3	3	2	2	2	2	1	3	2	2	3	2	2	0	2	3	1	2	1	1	0	5	6	3	5	5	4	5	5	5	5	6	6	4	6	4	5	5	1	5	5	4	3	2	1	1	1	0	1
1	4	4	4	3	3	1	0	2	2	0	0	1	0	1	0	1	0	2	2	0	0	5	5	3	4	4	4	6	4	4	5	4	5	4	4	4	4	3	5	5	4	5	4	3	3	3	4	0	0
1	2	2	2	4	2	3	0	3	3	3	1	3	0	3	1	3	2	0	1	0	2	5	6	1	6	2	1	6	6	6	6	2	1	6	2	3	6	2	2	5	2	6	2	3	2	4	1	2	1
0	3	4	4	2	2	1	1	1	1	0	0	0	2	3	0	2	0	2	1	0	2	6	5	5	5	4	5	6	5	5	6	5	3	3	5	1	1	5	5	6	3	4	2	2	2	1	1	0	1
1	4	3	4	4	4	1	1	0	1	0	0	1	0	0	0	1	0	2	2	0	0	6	4	4	6	6	6	6	6	6	6	5	6	6	6	5	6	6	6	6	6	6	4	4	3	3	4	0	0
0	4	3	3	2	3	0	0	3	1	0	0	0	0	3	0	0	0	2	2	0	1	6	6	3	5	4	6	6	1	2	6	2	2	5	6	5	3	6	5	6	6	4	4	4	1	3	4	0	0
0	3	4	4	2	2	1	1	1	2	0	2	0	0	3	1	1	1	2	1	2	0	5	6	4	4	4	5	6	3	5		6	6	5	5	6	5	6	2	6	6	5	2	3	1	2	1	0	1
0	3	4	4	4	3	0	0	1	0	0	0	3	2	2	1	1	0	2	2	1	1	6	1	6	6	6	6	6	4	6	6	1	5	3	1	1	6	5	2	1	4	5	4	4	4	4	4	0	0
1	3	4	4	4	4	1	0	1	0	0	1	0	0	0	0	0	0	2	2	0	0	6	6	6	6	6	6	6	6	6	6	6	6	6	6	6	6	6	6	6	6	6	4	4	2	4	4	0	0
0	4	3	4	3	3	1	0	1	2	0	0	0	1	0	3	1	0	2	2	0	0	5	6	4	3	6	6	6	6	6	5	6	6	6	5	6	6	5	3	5	6	6	4	4	2	2	4	0	0
1	4	4	3	4	3	1	0	1	1	0	1	0	0	0	0	1	0	2	2	2	0	6	5	5	6	6	5	6	6	6	6	6	6	6	6	5	5	6	5	6	6	5	4	4	4	3	3	0	0
0	4	4	3	4	4	1	0	0	1	0	1	1	0	2	0	0	0	2	2	1	0	5	3	5	2	3	4	5	2	5	3	2	5	2	2	5	4	2	5	4	2	5	3	4	3	2	4	0	0
0	1	2	3	1	2	1	2	2	2	1	2	3	1	1	1	1	0	2	1	0	0	6	4	1	5	4	5	6	5	2	6	5	2	5	3	3	6	2	2	6	3	5	1	2	2	1	1	0	1
1	3	4	2	3	2	1	0	1	1	0	1	1	2	3	1	1	0	0	2	2	1	5	4	6	4	5	6	4	6	2	6	4	5	6	5	5	5	6	5	6	5	6	4	2	2	3	3	2	0
1	3	3	4	4	3	1	1	2	1	0	0	1	0	0	0	0	0	2	2	0	0	5	6	5	4	5	1	4	5	5	6	5	6	5	6	5	4	5	2	6	5	5	4	3	2	3	4	0	0
0	4	3	4	4	3	0	0	0	1	0	0	0	0	0	0	0	0	2	2	0	0	5	6	4	6	6	6	6	6	6	6	6	6	6	6	5	6	6	6	6	6	6	4	4	1	4	4	0	0
0	2	3	4	2	3	2	1	2	1	0	1	1	0	1	1	1	1	2	2	2	2	6	6	6	4	5	6	5	4	5	6	6	5	6	5	6	6	6	5	4	3	2	2	1	2	3	4	0	0
0	3	4	4	4	4	1	0	1	1	0	0	0	0	3	0	1	0	2	1	1	0	5	5	1	3	4	6	5	6	6	5	5	5	4	5	4	5	5	5	4	5	4	3	4	1	4	4	0	1
0	4	4	4	4	3	1	0	0	1	0	0	1	0	1	0	1	0	2	2	0	0	5	4	2	5	6	6	4	6	5	5	6	6	5	6	5	4	6	5	4	6	6	4	4	2	4	4	0	0
1	3	4	3	4	4	0	0	2	0	0	1	0	0	1	0	0	0	2	2	0	0	6	5	6	6	5	6	6	6	5	6	6	6	6	5	6	5	6	5	6	6	6	4	4	3	4	4	0	0
1	2	3	4	3	3	2	1	2	2	0	1	2	0	2	1	2	0	2	2	0	1	6	6	1	4	6	6	5	5	5	5	5	5	5	5	5	5	5	5	4	5	5	2	3	1	1	1	0	0
0	3	3	2	2	3	2	1	2	3	1	1	1	3	3	2	2	0	2	2	0	0	5	2	1	3	4	6	6	3	5	5	2	5	4	1	4	4	1	4	5	1	6	4	3	2	2	4	0	0
1	4	4	1	4	3	1	0	1	1	0	1	2	0	2	0	1	0	2	2	1	1	5	6	5	6	6	6	6	6	6	6	6	6	6	6	4	6	6	6	6	6	6	3	3	3	1	4	0	0
0	3	3	3	3	3	1	0	0	1	0	1	1	0	1	0	1	0	2	2	0	0	5	5	5	5	5	5	6	5	6	5	5	5	4	5	5	5	5	5	5	5	5	3	4	3	3	4	0	0
0	3	3	3	2	2	2	1	2	1	1	1	2	1	2	0	1	2	2	1	1	1	5	5	4	4	3	4	5	3	4	5	4	4	4	4	5	5	4	4	5	5	5	2	2	2	2	3	0	1
0	2	3	2	3	3	1	1	3	3	2	3	2	2	2	3	3	0	2	0	1	1	5	2	1	5	2	3	6	3	5	4	3	6	3	2	4	5	4	3	1	2	4	3	2	3	2	1	0	2
0	4	3	3	4	3	1	1	0	1	0	0	1	1	0	1	0	0	2	2	1	1	6	4	4	5	5	6	5	6	5	4	5	6	4	6	5	4	5	4	4	5	6	3	3	3	2	3	0	0
1	3	3	2	4	2	1	1	1	3	0	1	2	1	3	1	1	1	2	2	1	0	4	4	4	4	5	3	4	2	6	6	3	5	3	1	3	5	2	4	5	4	5	3	3	2	3	4	0	0
1	4	4	4	3	3	0	1	0	1	0	0	0	1	0	1	0	0	2	0	0	0	5	5	3	2	5	2	6	5	5	6	5	4	3	5	5	3	5	4	5	5	6	3	3	3	3	4	0	2
0	2	4	2	1	2	2	1	2	3	1	2	3	1	1	0	2	1	2	1	1	0	3	5	2	1	3	5	6	6	6	5	6	5	2	5	5	4	5	6	4	5	5	2	2	1	1	2	0	1
0	3	4	3	3	3	1	1	2	2	1	1	0	0	1	1	0	0	2	1	0	0	2	2	5	2	3	4	6	5	5	5	3	1	3	2	3	1	2	1	2	2	4	3	3	2	3	2	0	1
1	3	4	3	3	3	1	1	0	1	0	1	1	1	0	0	0	0	2	2	0	1	4	3	2	4	4	6	5	4	5	5	4	4	2	4	4	3	4	6	3	4	6	4	4	3	3	2	0	0
0	3	4	3	3	3	1	1	1	2	0	0	2	2	2	2	1	1	1	2	0	0	5	3	3	4	3	5	5	3	6	6	4	3	5	4	5	2	3	5	5	4	6	3	4	2	2	3	1	0
0	4	4	3	3	3	1	1	0	1	0	1	1	0	0	1	1	0	2	2	0	0	4	4	5	2	3	6	5	3	4	5	4	5	2	3	5	4	3	5	5	5	6	4	3	3	2	3	0	0
1	4	4	4	3	3	1	2	2	1	0	0	1	0	0	0	0	0	2	2	0	0	4	6	4	4	6	5	6	6	6	6	6	5	5	6	3	5	6	6	6	6	6	4	4	2	3	4	0	0
1	4	4	4	4	4	1	1	0	1	0	0	1	0	1	0	1	0	2	2	0	0	6	4	4	5	5	6	6	6	5	6	6	6	6	5	5	4	5	6	5	5	6	4	4	3	4	4	0	0
0	3	3	4	2	2	3	1	2	3	1	2	1	3	1	0	2	0	2	1	0	0	5	6	6	4	5	6	5	6	6	6	5	5	2	5	3	5	6	5	5	6	6	3	2	1	1	1	0	1
0	4	4	4	3	3	1	2	2	1	0	1	1	0	3	0	0	0	2	2	0	0	4	6	6	5	6	6	6	6	6	6	6	5	5	6	4	5	6	6	6	6	6	4	4	2	3	4	0	0
1	4	4	2	4	3	1	1	1	0	0	0	0	0	0	1	1	0	2	2	0	0	4	5	5	4	4	4	5	3	5	6	6	6	4	6	5	2	3	5	4	5	6	3	4	4	3	4	0	0
0	4	4	4	4	4	1	1	0	1	0	0	1	1	0	0	0	0	2	1	0	0	4	6	6	4	6	6	6	6	6	6	6	6	2	5	6	4	6	6	5	6	6	4	4	2	4	4	0	1
0	2	4	1	2	2	3	1	3	3	2	3	2	1	3	2	2	0	2	2	1	0	4	2	6	3	6	6	6	3	5	4	1	6	1	1	4	2	5	6	5	3	6	2	1	1	1	1	0	0
1	3	4	3	4	3	1	0	1	1	0	1	1	1	2	1	1	0	2	2	0	0	4	5	5	4	4	6	5	4	5	4	6	6	4	5	5	4	6	5	4	6	6	4	3	3	2	2	0	0
1	3	4	3	4	3	1	0	2	1	0	1	1	0	2	0	1	0	2	2	0	0	4	5	6	4	4	6	5	4	6	4	4	5	4	5	6	4	3	5	4	4	5	4	3	3	2	2	0	0
1	4	4	4	3	3	1	1	2	3	0	1	1	0	1	1	2	0	2	2	2	0	5	6	3	4	5	6	6	6	6	5	6	4	4	5	5	4	5	5	5	5	5	3	4	1	3	3	0	0
0	2	4	4	3	2	1	0	1	1	1	3	1	2	1	1	1	0	2	2	0	2	6	6	5	1	6	6	6	5	6	5	6	5	5	4	5	6	6	5	4	2	6	2	3	1	4	2	0	0
1	2	4	4	4	3	1	1	3	2	0	2	1	0	1	1	1	0	2	2	0	0	5	4	3	4	5	5	6	5	5	6	4	5	4	5	3	5	5	4	5	5	6	3	3	2	2	4	0	0
